# Supplementary material for: Bioinspired nonheme iron complex that triggers mitochondrial apoptotic signalling pathway specifically for colorectal cancer cells
Source: Chem Sci. 2021 Dec 11;13(3):737–47. doi: 10.1039/d1sc05094j (PMC8768841; doi:10.1039/d1sc05094j)
Supplement: SC-013-D1SC05094J-s002 [file SC-013-D1SC05094J-s002.cif]

# Electronic Supplementary Material (ESI) for Chemical Science.
# This journal is © The Royal Society of Chemistry 2022

####################################################################### 
# 
# This file contains crystal structure data downloaded from the 
# Cambridge Structural Database (CSD) hosted by the Cambridge 
# Crystallographic Data Centre (CCDC).
# 
# Full information about CCDC data access policies and citation 
# guidelines are available at http://www.ccdc.cam.ac.uk/access/V1 
# 
# Audit and citation data items may have been added by the CCDC. 
# Please retain this information to preserve the provenance of 
# this file and to allow appropriate attribution of the data. 
# 
#######################################################################

data_pre6_a
_database_code_depnum_ccdc_archive 'CCDC 1999286'
loop_
_audit_author_name
_audit_author_address
'Jin Kim'
;Sunchon National University
South Korea
;
_audit_update_record             
;
2020-04-26 deposited with the CCDC.	2021-12-10 downloaded from the CCDC.
;
# start Validation Reply Form
_vrf_PLAT420_pre6_a              
;
PROBLEM: D-H Without Acceptor       O6       --H6B      .     Please Check
RESPONSE: This alert is related to the water moiety in which the hydrogen atoms have too low scattering power. Therefore these two hydrogens could not be freely refined from the difference density map.
;
# Added during the CSD deposition process: Sunday 26 April 2020 12:21 PM
# end Validation Reply Form


_audit_creation_method           SHELXL-2016/6
_shelx_SHELXL_version_number     2016/6
_chemical_name_systematic        ?
_chemical_name_common            ?
_chemical_melting_point          ?
_chemical_formula_moiety         'C16 H23 Fe N3 O3, 2(Cl O4), H2 O'
_chemical_formula_sum            'C16 H25 Cl2 Fe N3 O12'
_chemical_formula_weight         578.14

loop_
_atom_type_symbol
_atom_type_description
_atom_type_scat_dispersion_real
_atom_type_scat_dispersion_imag
_atom_type_scat_source
C C 0.0033 0.0016 'International Tables Vol C Tables 4.2.6.8 and 6.1.1.4'
H H 0.0000 0.0000 'International Tables Vol C Tables 4.2.6.8 and 6.1.1.4'
N N 0.0061 0.0033 'International Tables Vol C Tables 4.2.6.8 and 6.1.1.4'
O O 0.0106 0.0060 'International Tables Vol C Tables 4.2.6.8 and 6.1.1.4'
Cl Cl 0.1484 0.1585 'International Tables Vol C Tables 4.2.6.8 and 6.1.1.4'
Fe Fe 0.3463 0.8444 'International Tables Vol C Tables 4.2.6.8 and 6.1.1.4'

_space_group_crystal_system      monoclinic
_space_group_IT_number           4
_space_group_name_H-M_alt        'P 21'
_space_group_name_Hall           'P 2yb'

_shelx_space_group_comment       
;
The symmetry employed for this shelxl refinement is uniquely defined
by the following loop, which should always be used as a source of
symmetry information in preference to the above space-group names.
They are only intended as comments.
;

loop_
_space_group_symop_operation_xyz
'x, y, z'
'-x, y+1/2, -z'

_cell_length_a                   14.194(4)
_cell_length_b                   10.712(3)
_cell_length_c                   15.769(4)
_cell_angle_alpha                90
_cell_angle_beta                 102.510(4)
_cell_angle_gamma                90
_cell_volume                     2340.8(11)
_cell_formula_units_Z            4
_cell_measurement_temperature    120(2)
_cell_measurement_reflns_used    15526
_cell_measurement_theta_min      1.470
_cell_measurement_theta_max      25.097

_exptl_crystal_description       block
_exptl_crystal_colour            yellow
_exptl_crystal_density_meas      'not measured'
_exptl_crystal_density_method    'not measured'
_exptl_crystal_density_diffrn    1.641
_exptl_crystal_F_000             1192
_exptl_transmission_factor_min   0.601
_exptl_transmission_factor_max   0.745
_exptl_crystal_size_max          0.400
_exptl_crystal_size_mid          0.300
_exptl_crystal_size_min          0.200
_exptl_absorpt_coefficient_mu    0.939
_shelx_estimated_absorpt_T_min   0.705
_shelx_estimated_absorpt_T_max   0.834
_exptl_absorpt_correction_type   multi-scan
_exptl_absorpt_correction_T_min  ?
_exptl_absorpt_correction_T_max  ?
_exptl_absorpt_process_details   SADABS
_exptl_absorpt_special_details   ?
_diffrn_ambient_temperature      120(2)
_diffrn_radiation_wavelength     0.71073
_diffrn_radiation_type           MoK\a
_diffrn_source                   ?
_diffrn_measurement_device_type  'CCD area detector'
_diffrn_measurement_method       'phi and omega scans'
_diffrn_detector_area_resol_mean ?
_diffrn_reflns_number            15526
_diffrn_reflns_av_unetI/netI     0.0756
_diffrn_reflns_av_R_equivalents  0.0520
_diffrn_reflns_limit_h_min       -16
_diffrn_reflns_limit_h_max       16
_diffrn_reflns_limit_k_min       -12
_diffrn_reflns_limit_k_max       12
_diffrn_reflns_limit_l_min       -18
_diffrn_reflns_limit_l_max       18
_diffrn_reflns_theta_min         1.470
_diffrn_reflns_theta_max         25.097
_diffrn_reflns_theta_full        25.097
_diffrn_measured_fraction_theta_max 0.987
_diffrn_measured_fraction_theta_full 0.987
_diffrn_reflns_Laue_measured_fraction_max 0.987
_diffrn_reflns_Laue_measured_fraction_full 0.987
_diffrn_reflns_point_group_measured_fraction_max 0.989
_diffrn_reflns_point_group_measured_fraction_full 0.989
_reflns_number_total             7959
_reflns_number_gt                6552
_reflns_threshold_expression     'I > 2\s(I)'
_reflns_Friedel_coverage         0.894
_reflns_Friedel_fraction_max     0.991
_reflns_Friedel_fraction_full    0.991

_reflns_special_details          
;
 Reflections were merged by SHELXL according to the crystal
 class for the calculation of statistics and refinement.
 
 _reflns_Friedel_fraction is defined as the number of unique
 Friedel pairs measured divided by the number that would be
 possible theoretically, ignoring centric projections and
 systematic absences.
;

_computing_data_collection       'Bruker SMART'
_computing_cell_refinement       'Bruker SMART'
_computing_data_reduction        'Bruker SAINT'
_computing_structure_solution    'SHELXT 2014/4 (Sheldrick, 2014)'
_computing_structure_refinement  'SHELXL-2016/6 (Sheldrick, 2016)'
_computing_molecular_graphics    'Bruker SHELXTL'
_computing_publication_material  'Bruker SHELXTL'
_refine_special_details          
;
 Refined as a 2-component inversion twin.
;
_refine_ls_structure_factor_coef Fsqd
_refine_ls_matrix_type           full
_refine_ls_weighting_scheme      calc
_refine_ls_weighting_details     
'w=1/[\s^2^(Fo^2^)+(0.0310P)^2^] where P=(Fo^2^+2Fc^2^)/3'
_atom_sites_solution_primary     ?
_atom_sites_solution_secondary   ?
_atom_sites_solution_hydrogens   mixed
_refine_ls_hydrogen_treatment    mixed
_refine_ls_extinction_method     none
_refine_ls_extinction_coef       .
_refine_ls_abs_structure_details 
;
 Refined as an inversion twin.
;
_refine_ls_abs_structure_Flack   0.51(2)
_chemical_absolute_configuration syn
_refine_ls_number_reflns         7959
_refine_ls_number_parameters     639
_refine_ls_number_restraints     1
_refine_ls_R_factor_all          0.0539
_refine_ls_R_factor_gt           0.0359
_refine_ls_wR_factor_ref         0.0864
_refine_ls_wR_factor_gt          0.0768
_refine_ls_goodness_of_fit_ref   1.017
_refine_ls_restrained_S_all      1.017
_refine_ls_shift/su_max          0.000
_refine_ls_shift/su_mean         0.000

loop_
_atom_site_label
_atom_site_type_symbol
_atom_site_fract_x
_atom_site_fract_y
_atom_site_fract_z
_atom_site_U_iso_or_equiv
_atom_site_adp_type
_atom_site_occupancy
_atom_site_site_symmetry_order
_atom_site_calc_flag
_atom_site_refinement_flags_posn
_atom_site_refinement_flags_adp
_atom_site_refinement_flags_occupancy
_atom_site_disorder_assembly
_atom_site_disorder_group
Fe1 Fe 0.75721(6) 0.70834(8) 0.08912(5) 0.0153(2) Uani 1 1 d . . . . .
Fe2 Fe 0.26219(6) 0.28339(7) 0.41619(5) 0.0140(2) Uani 1 1 d . . . . .
N1 N 0.8150(3) 0.8561(5) 0.1889(3) 0.0174(12) Uani 1 1 d . . . . .
N2 N 0.7191(4) 0.8771(5) 0.0180(3) 0.0182(12) Uani 1 1 d . . . . .
N3 N 0.8434(3) 0.6044(5) 0.1913(3) 0.0183(12) Uani 1 1 d . . . . .
N4 N 0.2027(3) 0.1367(5) 0.3166(3) 0.0155(12) Uani 1 1 d . . . . .
N5 N 0.1846(4) 0.3895(5) 0.3103(3) 0.0188(12) Uani 1 1 d . . . . .
N6 N 0.2834(3) 0.1164(5) 0.4901(3) 0.0191(13) Uani 1 1 d . . . . .
O1 O 0.6541(3) 0.5829(5) 0.0240(3) 0.0239(12) Uani 1 1 d . . . . .
O2 O 0.6427(3) 0.7203(4) 0.1596(3) 0.0192(10) Uani 1 1 d . . . . .
O3 O 0.8508(4) 0.6752(5) 0.0031(3) 0.0303(13) Uani 1 1 d . . . . .
O4 O 0.3834(3) 0.2548(4) 0.3559(3) 0.0197(10) Uani 1 1 d . . . . .
O5 O 0.3685(3) 0.3971(4) 0.4868(3) 0.0204(10) Uani 1 1 d . . . . .
O6 O 0.1667(3) 0.3345(4) 0.4991(3) 0.0221(11) Uani 1 1 d . . . . .
H6A H 0.168402 0.413510 0.505845 0.033 Uiso 1 1 d R U . . .
H6B H 0.188527 0.305654 0.549990 0.033 Uiso 1 1 d R U . . .
O7 O 0.8597(3) 0.0945(5) 0.4800(3) 0.0338(12) Uani 1 1 d . . . . .
O8 O 0.8838(4) 0.1162(6) 0.3381(3) 0.0523(18) Uani 1 1 d . . . . .
O9 O 0.9852(4) 0.2181(5) 0.4535(3) 0.0429(14) Uani 1 1 d . . . . .
O10 O 0.9905(4) -0.0014(5) 0.4414(3) 0.0387(14) Uani 1 1 d . . . . .
O11 O 0.5162(3) 0.3555(4) 0.6657(3) 0.0280(11) Uani 1 1 d . . . . .
O12 O 0.6356(3) 0.2462(5) 0.6130(3) 0.0388(13) Uani 1 1 d . . . . .
O13 O 0.5545(4) 0.1486(5) 0.7097(3) 0.0329(13) Uani 1 1 d . . . . .
O14 O 0.6648(3) 0.3089(4) 0.7588(3) 0.0315(11) Uani 1 1 d . . . . .
O15 O 0.4550(4) 0.8197(5) 0.7815(3) 0.0359(13) Uani 1 1 d . . . . .
O16 O 0.4401(4) 0.7125(5) 0.9069(3) 0.0425(13) Uani 1 1 d . . . . .
O17 O 0.4268(3) 0.6030(4) 0.7763(3) 0.0286(11) Uani 1 1 d . . . . .
O18 O 0.3042(3) 0.7403(5) 0.7934(3) 0.0482(14) Uani 1 1 d . . . . .
O19 O 0.1116(4) 0.8801(5) 0.1648(3) 0.0369(14) Uani 1 1 d . . . . .
O20 O 0.0149(4) 0.9834(5) 0.0471(3) 0.0437(15) Uani 1 1 d . . . . .
O21 O 0.0432(4) 0.7678(5) 0.0387(3) 0.0453(15) Uani 1 1 d . . . . .
O22 O 0.1675(4) 0.9113(5) 0.0380(4) 0.0508(16) Uani 1 1 d . . . . .
O23 O 0.5944(3) 0.4718(5) 0.8748(3) 0.0331(12) Uani 1 1 d G . . . .
O24 O 0.3460(3) 0.5709(4) 0.5966(3) 0.0317(12) Uani 1 1 d G . . . .
Cl1 Cl 0.93049(11) 0.10655(16) 0.42737(10) 0.0224(4) Uani 1 1 d . . . . .
Cl2 Cl 0.59236(10) 0.26396(14) 0.68594(10) 0.0180(4) Uani 1 1 d . . . . .
Cl3 Cl 0.40593(10) 0.72083(15) 0.81513(9) 0.0187(4) Uani 1 1 d . . . . .
Cl4 Cl 0.08445(11) 0.88516(16) 0.07230(11) 0.0254(4) Uani 1 1 d . . . . .
C1 C 0.6668(4) 0.8811(7) -0.0637(4) 0.0216(15) Uani 1 1 d . . . . .
H1A H 0.635797 0.806766 -0.088136 0.026 Uiso 1 1 calc R U . . .
C2 C 0.6558(5) 0.9860(7) -0.1135(5) 0.0276(17) Uani 1 1 d . . . . .
H2 H 0.618551 0.984987 -0.171380 0.033 Uiso 1 1 calc R U . . .
C3 C 0.7008(5) 1.0950(7) -0.0771(5) 0.0313(18) Uani 1 1 d . . . . .
H3 H 0.695267 1.169959 -0.109987 0.038 Uiso 1 1 calc R U . . .
C4 C 0.7531(5) 1.0928(7) 0.0068(5) 0.0277(17) Uani 1 1 d . . . . .
H4 H 0.782924 1.166811 0.032930 0.033 Uiso 1 1 calc R U . . .
C5 C 0.7622(5) 0.9817(6) 0.0535(4) 0.0191(15) Uani 1 1 d . . . . .
C6 C 0.8245(5) 0.9755(7) 0.1446(4) 0.0240(17) Uani 1 1 d . . . . .
H6C H 0.892844 0.987518 0.141566 0.029 Uiso 1 1 calc R U . . .
H6D H 0.806321 1.044778 0.179422 0.029 Uiso 1 1 calc R U . . .
C7 C 0.9077(4) 0.8076(6) 0.2393(4) 0.0204(15) Uani 1 1 d . . . . .
H7A H 0.925082 0.851809 0.295621 0.024 Uiso 1 1 calc R U . . .
H7B H 0.959171 0.823279 0.207089 0.024 Uiso 1 1 calc R U . . .
C8 C 0.9005(4) 0.6693(6) 0.2550(4) 0.0196(15) Uani 1 1 d . . . . .
C9 C 0.9510(4) 0.6124(7) 0.3305(4) 0.0255(16) Uani 1 1 d . . . . .
H9 H 0.990443 0.660057 0.375260 0.031 Uiso 1 1 calc R U . . .
C10 C 0.9423(5) 0.4838(7) 0.3387(5) 0.0318(18) Uani 1 1 d . . . . .
H10 H 0.976753 0.442653 0.389387 0.038 Uiso 1 1 calc R U . . .
C11 C 0.8842(4) 0.4165(7) 0.2741(4) 0.0273(17) Uani 1 1 d . . . . .
H11 H 0.877215 0.328754 0.279287 0.033 Uiso 1 1 calc R U . . .
C12 C 0.8357(5) 0.4801(6) 0.2009(5) 0.0243(16) Uani 1 1 d . . . . .
H12 H 0.795548 0.433996 0.155565 0.029 Uiso 1 1 calc R U . . .
C13 C 0.7438(4) 0.8650(7) 0.2467(4) 0.0222(16) Uani 1 1 d . . . . .
H13A H 0.748126 0.948856 0.273665 0.027 Uiso 1 1 calc R U . . .
H13B H 0.760567 0.802591 0.293935 0.027 Uiso 1 1 calc R U . . .
C14 C 0.6420(4) 0.8426(6) 0.1972(4) 0.0228(16) Uani 1 1 d . . . . .
H14A H 0.596414 0.845656 0.236602 0.027 Uiso 1 1 calc R U . . .
H14B H 0.622648 0.906380 0.151241 0.027 Uiso 1 1 calc R U . . .
C15 C 0.5516(4) 0.6830(6) 0.1048(4) 0.0244(16) Uani 1 1 d . . . . .
H15A H 0.528039 0.746990 0.059975 0.029 Uiso 1 1 calc R U . . .
H15B H 0.502248 0.670165 0.139760 0.029 Uiso 1 1 calc R U . . .
C16 C 0.5732(5) 0.5620(7) 0.0636(4) 0.0256(16) Uani 1 1 d . . . . .
H16A H 0.588748 0.495765 0.108160 0.031 Uiso 1 1 calc R U . . .
H16B H 0.516305 0.535150 0.019160 0.031 Uiso 1 1 calc R U . . .
C17 C 0.1970(5) 0.5128(6) 0.3006(4) 0.0226(15) Uani 1 1 d . . . . .
H17 H 0.238377 0.557433 0.345937 0.027 Uiso 1 1 calc R U . . .
C18 C 0.1519(5) 0.5761(7) 0.2273(4) 0.0263(16) Uani 1 1 d . . . . .
H18 H 0.161436 0.663252 0.222087 0.032 Uiso 1 1 calc R U . . .
C19 C 0.0923(5) 0.5106(7) 0.1614(5) 0.0289(18) Uani 1 1 d . . . . .
H19 H 0.060776 0.552208 0.109837 0.035 Uiso 1 1 calc R U . . .
C20 C 0.0792(4) 0.3853(7) 0.1709(4) 0.0248(16) Uani 1 1 d . . . . .
H20 H 0.037649 0.339697 0.126263 0.030 Uiso 1 1 calc R U . . .
C21 C 0.1265(4) 0.3251(6) 0.2457(4) 0.0171(15) Uani 1 1 d . . . . .
C22 C 0.1130(4) 0.1884(7) 0.2622(4) 0.0211(15) Uani 1 1 d . . . . .
H22A H 0.058978 0.177388 0.291981 0.025 Uiso 1 1 calc R U . . .
H22B H 0.096952 0.143001 0.206189 0.025 Uiso 1 1 calc R U . . .
C23 C 0.1873(5) 0.0178(6) 0.3605(4) 0.0207(16) Uani 1 1 d . . . . .
H23C H 0.209493 -0.052535 0.329083 0.025 Uiso 1 1 calc R U . . .
H23D H 0.117285 0.006593 0.356957 0.025 Uiso 1 1 calc R U . . .
C24 C 0.2392(4) 0.0126(6) 0.4544(4) 0.0192(16) Uani 1 1 d . . . . .
C25 C 0.2371(5) -0.0963(7) 0.5029(5) 0.0253(16) Uani 1 1 d . . . . .
H25 H 0.205639 -0.169125 0.476432 0.030 Uiso 1 1 calc R U . . .
C26 C 0.2815(5) -0.0960(7) 0.5901(5) 0.0287(17) Uani 1 1 d . . . . .
H26 H 0.279357 -0.168427 0.624478 0.034 Uiso 1 1 calc R U . . .
C27 C 0.3291(5) 0.0099(7) 0.6273(4) 0.0254(17) Uani 1 1 d . . . . .
H27 H 0.361192 0.010150 0.686775 0.030 Uiso 1 1 calc R U . . .
C28 C 0.3295(4) 0.1152(7) 0.5768(4) 0.0219(15) Uani 1 1 d . . . . .
H28 H 0.361975 0.188124 0.602147 0.026 Uiso 1 1 calc R U . . .
C29 C 0.2767(4) 0.1223(7) 0.2633(4) 0.0208(15) Uani 1 1 d . . . . .
H29A H 0.266832 0.187695 0.217852 0.025 Uiso 1 1 calc R U . . .
H29B H 0.268331 0.040096 0.233912 0.025 Uiso 1 1 calc R U . . .
C30 C 0.3774(5) 0.1319(6) 0.3170(4) 0.0226(16) Uani 1 1 d . . . . .
H30A H 0.389440 0.066363 0.362317 0.027 Uiso 1 1 calc R U . . .
H30B H 0.425294 0.122895 0.280114 0.027 Uiso 1 1 calc R U . . .
C31 C 0.4722(4) 0.2830(7) 0.4166(4) 0.0242(15) Uani 1 1 d . . . . .
H31A H 0.526460 0.287726 0.386473 0.029 Uiso 1 1 calc R U . . .
H31B H 0.486919 0.218065 0.462236 0.029 Uiso 1 1 calc R U . . .
C32 C 0.4565(4) 0.4070(6) 0.4556(4) 0.0223(15) Uani 1 1 d . . . . .
H32A H 0.511370 0.427254 0.504020 0.027 Uiso 1 1 calc R U . . .
H32B H 0.450605 0.473735 0.411267 0.027 Uiso 1 1 calc R U . . .
H1 H 0.650(6) 0.547(8) -0.012(5) 0.033 Uiso 1 1 d . U . . .
H3A H 0.907(5) 0.698(7) 0.010(4) 0.033 Uiso 1 1 d . U . . .
H3B H 0.857(5) 0.606(7) -0.009(5) 0.033 Uiso 1 1 d . U . . .
H5 H 0.366(5) 0.463(7) 0.529(4) 0.033 Uiso 1 1 d . U . . .
H23A H 0.607(5) 0.407(7) 0.837(4) 0.033 Uiso 1 1 d . U . . .
H23B H 0.541(5) 0.510(6) 0.843(4) 0.033 Uiso 1 1 d . U . . .
H24A H 0.364(5) 0.570(8) 0.643(5) 0.033 Uiso 1 1 d . U . . .
H24B H 0.279(5) 0.602(7) 0.590(4) 0.033 Uiso 1 1 d . U . . .

loop_
_atom_site_aniso_label
_atom_site_aniso_U_11
_atom_site_aniso_U_22
_atom_site_aniso_U_33
_atom_site_aniso_U_23
_atom_site_aniso_U_13
_atom_site_aniso_U_12
Fe1 0.0185(4) 0.0147(5) 0.0116(5) 0.0004(4) 0.0011(3) 0.0011(4)
Fe2 0.0162(4) 0.0137(5) 0.0117(5) 0.0001(4) 0.0023(3) 0.0011(4)
N1 0.021(3) 0.017(3) 0.014(3) 0.002(2) 0.004(2) -0.003(2)
N2 0.021(3) 0.020(3) 0.015(3) 0.002(2) 0.006(2) 0.006(2)
N3 0.018(3) 0.018(3) 0.018(3) 0.003(2) 0.004(2) 0.003(2)
N4 0.015(3) 0.018(3) 0.014(3) 0.001(2) 0.004(2) 0.003(2)
N5 0.020(3) 0.017(3) 0.019(3) 0.002(2) 0.005(2) 0.001(2)
N6 0.018(3) 0.021(3) 0.018(3) 0.002(3) 0.003(2) 0.003(2)
O1 0.025(2) 0.025(3) 0.022(3) -0.009(2) 0.004(2) -0.004(2)
O2 0.021(2) 0.018(2) 0.018(2) -0.0054(19) 0.0025(17) -0.0023(19)
O3 0.039(3) 0.025(3) 0.031(3) 0.000(2) 0.016(2) 0.009(2)
O4 0.016(2) 0.022(3) 0.022(2) -0.0024(19) 0.0050(17) 0.0017(17)
O5 0.019(2) 0.023(3) 0.020(3) -0.005(2) 0.0066(18) -0.0045(19)
O6 0.035(3) 0.018(2) 0.015(2) -0.0011(19) 0.0084(19) 0.0044(19)
O7 0.030(3) 0.024(3) 0.053(3) -0.001(3) 0.021(2) 0.001(2)
O8 0.086(4) 0.030(3) 0.025(3) 0.009(3) -0.022(3) -0.021(3)
O9 0.050(3) 0.033(3) 0.038(3) 0.006(3) -0.008(2) -0.028(3)
O10 0.033(3) 0.044(3) 0.043(3) 0.008(3) 0.016(2) 0.012(2)
O11 0.027(2) 0.029(2) 0.028(3) 0.005(2) 0.006(2) 0.010(2)
O12 0.045(3) 0.052(3) 0.025(3) 0.006(2) 0.021(2) 0.015(2)
O13 0.044(3) 0.021(3) 0.030(3) 0.008(2) 0.000(2) -0.008(2)
O14 0.030(2) 0.029(3) 0.029(3) -0.005(2) -0.007(2) -0.002(2)
O15 0.051(3) 0.025(3) 0.032(3) 0.005(2) 0.010(2) -0.014(2)
O16 0.064(3) 0.049(3) 0.013(2) 0.003(2) 0.004(2) 0.003(3)
O17 0.036(3) 0.019(2) 0.032(3) -0.009(2) 0.009(2) 0.001(2)
O18 0.025(3) 0.058(4) 0.060(3) 0.003(3) 0.005(2) 0.015(2)
O19 0.047(3) 0.043(3) 0.019(3) 0.008(3) 0.004(2) -0.002(3)
O20 0.043(3) 0.034(3) 0.050(4) 0.012(3) 0.000(3) 0.014(3)
O21 0.049(3) 0.033(3) 0.045(3) -0.001(3) -0.008(2) -0.007(3)
O22 0.060(4) 0.045(4) 0.061(4) 0.014(3) 0.042(3) -0.001(3)
O23 0.032(3) 0.043(3) 0.021(3) -0.007(2) 0.001(2) 0.004(2)
O24 0.031(3) 0.035(3) 0.029(3) -0.011(2) 0.005(2) -0.003(2)
Cl1 0.0241(8) 0.0216(9) 0.0194(9) 0.0049(7) 0.0000(6) -0.0080(7)
Cl2 0.0227(8) 0.0175(9) 0.0136(8) 0.0010(7) 0.0037(6) 0.0007(6)
Cl3 0.0217(7) 0.0190(8) 0.0143(8) 0.0011(7) 0.0015(6) 0.0021(7)
Cl4 0.0297(9) 0.0202(9) 0.0258(10) 0.0072(7) 0.0048(7) -0.0003(7)
C1 0.021(3) 0.026(4) 0.018(4) 0.004(3) 0.005(3) 0.008(3)
C2 0.025(4) 0.038(4) 0.022(4) 0.008(3) 0.010(3) 0.009(3)
C3 0.034(4) 0.030(4) 0.033(4) 0.020(3) 0.012(3) 0.012(3)
C4 0.027(4) 0.018(4) 0.039(4) 0.004(3) 0.009(3) 0.005(3)
C5 0.025(3) 0.017(4) 0.019(4) 0.004(3) 0.011(3) 0.004(3)
C6 0.029(4) 0.014(4) 0.030(4) -0.002(3) 0.007(3) -0.001(3)
C7 0.020(3) 0.022(4) 0.018(3) 0.002(3) 0.001(3) -0.002(3)
C8 0.015(3) 0.029(4) 0.016(3) 0.000(3) 0.006(2) 0.001(3)
C9 0.022(3) 0.036(4) 0.017(3) 0.009(3) 0.001(3) 0.004(3)
C10 0.032(4) 0.039(5) 0.022(4) 0.008(3) 0.001(3) 0.011(3)
C11 0.025(4) 0.025(4) 0.033(4) 0.013(3) 0.008(3) 0.008(3)
C12 0.027(4) 0.019(4) 0.027(4) 0.001(3) 0.005(3) 0.005(3)
C13 0.026(3) 0.021(4) 0.020(4) -0.005(3) 0.005(3) 0.001(3)
C14 0.022(3) 0.024(4) 0.025(4) -0.006(3) 0.010(3) -0.001(3)
C15 0.019(3) 0.033(4) 0.020(3) -0.002(3) 0.003(3) -0.005(3)
C16 0.034(4) 0.026(4) 0.018(4) 0.001(3) 0.007(3) -0.009(3)
C17 0.026(4) 0.016(4) 0.026(4) 0.001(3) 0.008(3) 0.003(3)
C18 0.031(4) 0.022(4) 0.027(4) 0.006(3) 0.011(3) 0.004(3)
C19 0.032(4) 0.033(4) 0.024(4) 0.013(3) 0.010(3) 0.013(3)
C20 0.024(3) 0.033(4) 0.015(3) 0.000(3) -0.001(3) 0.006(3)
C21 0.018(3) 0.022(4) 0.014(3) 0.002(3) 0.009(3) 0.002(2)
C22 0.020(3) 0.026(4) 0.018(3) -0.005(3) 0.004(3) -0.003(3)
C23 0.027(4) 0.015(4) 0.020(4) 0.001(3) 0.006(3) -0.003(3)
C24 0.012(3) 0.019(4) 0.028(4) -0.002(3) 0.006(3) 0.001(3)
C25 0.031(4) 0.020(4) 0.029(4) 0.007(3) 0.016(3) 0.000(3)
C26 0.031(4) 0.024(4) 0.034(4) 0.015(3) 0.014(3) 0.009(3)
C27 0.026(4) 0.028(4) 0.021(4) 0.011(3) 0.003(3) 0.005(3)
C28 0.021(3) 0.024(4) 0.018(4) 0.002(3) 0.001(3) 0.004(3)
C29 0.022(3) 0.022(4) 0.020(4) -0.004(3) 0.009(3) 0.001(3)
C30 0.028(4) 0.018(4) 0.024(4) -0.007(3) 0.012(3) -0.001(3)
C31 0.017(3) 0.030(4) 0.025(4) -0.003(3) 0.003(2) -0.005(3)
C32 0.018(3) 0.027(4) 0.022(4) 0.002(3) 0.004(3) -0.004(3)

_geom_special_details            
;
 All esds (except the esd in the dihedral angle between two l.s. planes)
 are estimated using the full covariance matrix.  The cell esds are taken
 into account individually in the estimation of esds in distances, angles
 and torsion angles; correlations between esds in cell parameters are only
 used when they are defined by crystal symmetry.  An approximate (isotropic)
 treatment of cell esds is used for estimating esds involving l.s. planes.
;

loop_
_geom_bond_atom_site_label_1
_geom_bond_atom_site_label_2
_geom_bond_distance
_geom_bond_site_symmetry_2
_geom_bond_publ_flag
Fe1 O1 2.086(5) . ?
Fe1 N3 2.116(5) . ?
Fe1 O3 2.124(5) . ?
Fe1 N2 2.135(5) . ?
Fe1 O2 2.162(4) . ?
Fe1 N1 2.257(5) . ?
Fe2 O5 2.067(4) . ?
Fe2 N6 2.120(6) . ?
Fe2 N5 2.121(5) . ?
Fe2 O6 2.148(4) . ?
Fe2 O4 2.160(4) . ?
Fe2 N4 2.252(5) . ?
N1 C7 1.476(7) . ?
N1 C6 1.477(9) . ?
N1 C13 1.505(8) . ?
N2 C5 1.339(8) . ?
N2 C1 1.342(8) . ?
N3 C8 1.340(8) . ?
N3 C12 1.348(9) . ?
N4 C22 1.479(7) . ?
N4 C23 1.489(8) . ?
N4 C29 1.490(8) . ?
N5 C17 1.345(8) . ?
N5 C21 1.352(8) . ?
N6 C24 1.339(8) . ?
N6 C28 1.383(8) . ?
O1 C16 1.438(8) . ?
O1 H1 0.67(7) . ?
O2 C14 1.439(8) . ?
O2 C15 1.447(7) . ?
O3 H3A 0.82(7) . ?
O3 H3B 0.78(7) . ?
O4 C31 1.440(7) . ?
O4 C30 1.447(8) . ?
O5 C32 1.442(8) . ?
O5 H5 0.97(7) . ?
O6 H6A 0.8525 . ?
O6 H6B 0.8528 . ?
O7 Cl1 1.441(5) . ?
O8 Cl1 1.423(5) . ?
O9 Cl1 1.436(5) . ?
O10 Cl1 1.425(5) . ?
O11 Cl2 1.444(4) . ?
O12 Cl2 1.429(5) . ?
O13 Cl2 1.429(5) . ?
O14 Cl2 1.448(4) . ?
O15 Cl3 1.431(5) . ?
O16 Cl3 1.426(4) . ?
O17 Cl3 1.462(4) . ?
O18 Cl3 1.425(5) . ?
O19 Cl4 1.427(5) . ?
O20 Cl4 1.439(5) . ?
O21 Cl4 1.438(6) . ?
O22 Cl4 1.428(6) . ?
O23 H23A 0.96(8) . ?
O23 H23B 0.92(7) . ?
O24 H24A 0.72(7) . ?
O24 H24B 0.99(7) . ?
C1 C2 1.360(10) . ?
C1 H1A 0.9500 . ?
C2 C3 1.394(11) . ?
C2 H2 0.9500 . ?
C3 C4 1.369(9) . ?
C3 H3 0.9500 . ?
C4 C5 1.391(10) . ?
C4 H4 0.9500 . ?
C5 C6 1.516(9) . ?
C6 H6C 0.9900 . ?
C6 H6D 0.9900 . ?
C7 C8 1.509(10) . ?
C7 H7A 0.9900 . ?
C7 H7B 0.9900 . ?
C8 C9 1.390(9) . ?
C9 C10 1.391(11) . ?
C9 H9 0.9500 . ?
C10 C11 1.369(10) . ?
C10 H10 0.9500 . ?
C11 C12 1.388(9) . ?
C11 H11 0.9500 . ?
C12 H12 0.9500 . ?
C13 C14 1.506(8) . ?
C13 H13A 0.9900 . ?
C13 H13B 0.9900 . ?
C14 H14A 0.9900 . ?
C14 H14B 0.9900 . ?
C15 C16 1.511(10) . ?
C15 H15A 0.9900 . ?
C15 H15B 0.9900 . ?
C16 H16A 0.9900 . ?
C16 H16B 0.9900 . ?
C17 C18 1.373(9) . ?
C17 H17 0.9500 . ?
C18 C19 1.381(10) . ?
C18 H18 0.9500 . ?
C19 C20 1.368(10) . ?
C19 H19 0.9500 . ?
C20 C21 1.384(9) . ?
C20 H20 0.9500 . ?
C21 C22 1.506(10) . ?
C22 H22A 0.9900 . ?
C22 H22B 0.9900 . ?
C23 C24 1.505(9) . ?
C23 H23C 0.9900 . ?
C23 H23D 0.9900 . ?
C24 C25 1.398(10) . ?
C25 C26 1.383(10) . ?
C25 H25 0.9500 . ?
C26 C27 1.384(10) . ?
C26 H26 0.9500 . ?
C27 C28 1.381(10) . ?
C27 H27 0.9500 . ?
C28 H28 0.9500 . ?
C29 C30 1.499(8) . ?
C29 H29A 0.9900 . ?
C29 H29B 0.9900 . ?
C30 H30A 0.9900 . ?
C30 H30B 0.9900 . ?
C31 C32 1.500(10) . ?
C31 H31A 0.9900 . ?
C31 H31B 0.9900 . ?
C32 H32A 0.9900 . ?
C32 H32B 0.9900 . ?

loop_
_geom_angle_atom_site_label_1
_geom_angle_atom_site_label_2
_geom_angle_atom_site_label_3
_geom_angle
_geom_angle_site_symmetry_1
_geom_angle_site_symmetry_3
_geom_angle_publ_flag
O1 Fe1 N3 105.3(2) . . ?
O1 Fe1 O3 92.7(2) . . ?
N3 Fe1 O3 93.4(2) . . ?
O1 Fe1 N2 102.47(19) . . ?
N3 Fe1 N2 152.2(2) . . ?
O3 Fe1 N2 85.9(2) . . ?
O1 Fe1 O2 76.46(17) . . ?
N3 Fe1 O2 90.84(19) . . ?
O3 Fe1 O2 169.08(18) . . ?
N2 Fe1 O2 94.97(19) . . ?
O1 Fe1 N1 154.88(19) . . ?
N3 Fe1 N1 77.0(2) . . ?
O3 Fe1 N1 112.2(2) . . ?
N2 Fe1 N1 77.55(19) . . ?
O2 Fe1 N1 78.51(17) . . ?
O5 Fe2 N6 101.60(18) . . ?
O5 Fe2 N5 107.60(19) . . ?
N6 Fe2 N5 150.8(2) . . ?
O5 Fe2 O6 90.29(17) . . ?
N6 Fe2 O6 85.1(2) . . ?
N5 Fe2 O6 93.11(19) . . ?
O5 Fe2 O4 76.25(17) . . ?
N6 Fe2 O4 95.17(19) . . ?
N5 Fe2 O4 93.27(19) . . ?
O6 Fe2 O4 166.33(16) . . ?
O5 Fe2 N4 155.00(18) . . ?
N6 Fe2 N4 77.4(2) . . ?
N5 Fe2 N4 76.9(2) . . ?
O6 Fe2 N4 114.30(19) . . ?
O4 Fe2 N4 78.96(17) . . ?
C7 N1 C6 113.5(5) . . ?
C7 N1 C13 109.4(5) . . ?
C6 N1 C13 112.0(5) . . ?
C7 N1 Fe1 106.0(4) . . ?
C6 N1 Fe1 109.5(4) . . ?
C13 N1 Fe1 106.0(4) . . ?
C5 N2 C1 118.8(6) . . ?
C5 N2 Fe1 116.6(4) . . ?
C1 N2 Fe1 123.8(5) . . ?
C8 N3 C12 118.6(5) . . ?
C8 N3 Fe1 117.0(4) . . ?
C12 N3 Fe1 123.9(4) . . ?
C22 N4 C23 113.3(5) . . ?
C22 N4 C29 109.5(5) . . ?
C23 N4 C29 111.5(5) . . ?
C22 N4 Fe2 106.8(4) . . ?
C23 N4 Fe2 110.1(4) . . ?
C29 N4 Fe2 105.2(4) . . ?
C17 N5 C21 119.3(6) . . ?
C17 N5 Fe2 123.8(4) . . ?
C21 N5 Fe2 116.6(4) . . ?
C24 N6 C28 119.1(6) . . ?
C24 N6 Fe2 118.2(4) . . ?
C28 N6 Fe2 122.1(5) . . ?
C16 O1 Fe1 115.3(4) . . ?
C16 O1 H1 110(7) . . ?
Fe1 O1 H1 134(7) . . ?
C14 O2 C15 114.3(5) . . ?
C14 O2 Fe1 109.8(4) . . ?
C15 O2 Fe1 110.6(4) . . ?
Fe1 O3 H3A 127(5) . . ?
Fe1 O3 H3B 116(6) . . ?
H3A O3 H3B 99(7) . . ?
C31 O4 C30 115.8(5) . . ?
C31 O4 Fe2 110.1(4) . . ?
C30 O4 Fe2 109.7(4) . . ?
C32 O5 Fe2 116.4(4) . . ?
C32 O5 H5 110(4) . . ?
Fe2 O5 H5 131(4) . . ?
Fe2 O6 H6A 108.9 . . ?
Fe2 O6 H6B 109.4 . . ?
H6A O6 H6B 104.4 . . ?
H23A O23 H23B 103(5) . . ?
H24A O24 H24B 104(7) . . ?
O8 Cl1 O10 110.3(4) . . ?
O8 Cl1 O9 109.3(3) . . ?
O10 Cl1 O9 111.3(3) . . ?
O8 Cl1 O7 110.1(3) . . ?
O10 Cl1 O7 107.8(3) . . ?
O9 Cl1 O7 108.1(3) . . ?
O12 Cl2 O13 110.3(3) . . ?
O12 Cl2 O11 110.1(3) . . ?
O13 Cl2 O11 109.8(3) . . ?
O12 Cl2 O14 109.1(3) . . ?
O13 Cl2 O14 108.8(3) . . ?
O11 Cl2 O14 108.6(3) . . ?
O18 Cl3 O16 110.9(3) . . ?
O18 Cl3 O15 110.6(3) . . ?
O16 Cl3 O15 109.7(3) . . ?
O18 Cl3 O17 108.2(3) . . ?
O16 Cl3 O17 108.4(3) . . ?
O15 Cl3 O17 109.0(3) . . ?
O19 Cl4 O22 109.5(3) . . ?
O19 Cl4 O21 109.9(3) . . ?
O22 Cl4 O21 109.6(4) . . ?
O19 Cl4 O20 109.1(3) . . ?
O22 Cl4 O20 109.0(3) . . ?
O21 Cl4 O20 109.7(3) . . ?
N2 C1 C2 123.5(7) . . ?
N2 C1 H1A 118.3 . . ?
C2 C1 H1A 118.3 . . ?
C1 C2 C3 117.9(6) . . ?
C1 C2 H2 121.0 . . ?
C3 C2 H2 121.0 . . ?
C4 C3 C2 119.2(7) . . ?
C4 C3 H3 120.4 . . ?
C2 C3 H3 120.4 . . ?
C3 C4 C5 119.7(7) . . ?
C3 C4 H4 120.2 . . ?
C5 C4 H4 120.2 . . ?
N2 C5 C4 120.8(6) . . ?
N2 C5 C6 118.6(6) . . ?
C4 C5 C6 120.5(6) . . ?
N1 C6 C5 113.1(5) . . ?
N1 C6 H6C 109.0 . . ?
C5 C6 H6C 109.0 . . ?
N1 C6 H6D 109.0 . . ?
C5 C6 H6D 109.0 . . ?
H6C C6 H6D 107.8 . . ?
N1 C7 C8 110.5(5) . . ?
N1 C7 H7A 109.5 . . ?
C8 C7 H7A 109.5 . . ?
N1 C7 H7B 109.5 . . ?
C8 C7 H7B 109.5 . . ?
H7A C7 H7B 108.1 . . ?
N3 C8 C9 122.0(6) . . ?
N3 C8 C7 115.9(6) . . ?
C9 C8 C7 122.1(6) . . ?
C8 C9 C10 118.3(6) . . ?
C8 C9 H9 120.8 . . ?
C10 C9 H9 120.8 . . ?
C11 C10 C9 120.2(6) . . ?
C11 C10 H10 119.9 . . ?
C9 C10 H10 119.9 . . ?
C10 C11 C12 118.1(7) . . ?
C10 C11 H11 121.0 . . ?
C12 C11 H11 121.0 . . ?
N3 C12 C11 122.7(6) . . ?
N3 C12 H12 118.6 . . ?
C11 C12 H12 118.6 . . ?
N1 C13 C14 111.7(5) . . ?
N1 C13 H13A 109.3 . . ?
C14 C13 H13A 109.3 . . ?
N1 C13 H13B 109.3 . . ?
C14 C13 H13B 109.3 . . ?
H13A C13 H13B 107.9 . . ?
O2 C14 C13 105.5(5) . . ?
O2 C14 H14A 110.6 . . ?
C13 C14 H14A 110.6 . . ?
O2 C14 H14B 110.6 . . ?
C13 C14 H14B 110.6 . . ?
H14A C14 H14B 108.8 . . ?
O2 C15 C16 104.8(5) . . ?
O2 C15 H15A 110.8 . . ?
C16 C15 H15A 110.8 . . ?
O2 C15 H15B 110.8 . . ?
C16 C15 H15B 110.8 . . ?
H15A C15 H15B 108.9 . . ?
O1 C16 C15 108.0(5) . . ?
O1 C16 H16A 110.1 . . ?
C15 C16 H16A 110.1 . . ?
O1 C16 H16B 110.1 . . ?
C15 C16 H16B 110.1 . . ?
H16A C16 H16B 108.4 . . ?
N5 C17 C18 122.1(6) . . ?
N5 C17 H17 118.9 . . ?
C18 C17 H17 118.9 . . ?
C17 C18 C19 118.7(7) . . ?
C17 C18 H18 120.6 . . ?
C19 C18 H18 120.6 . . ?
C20 C19 C18 119.4(6) . . ?
C20 C19 H19 120.3 . . ?
C18 C19 H19 120.3 . . ?
C19 C20 C21 119.9(6) . . ?
C19 C20 H20 120.0 . . ?
C21 C20 H20 120.0 . . ?
N5 C21 C20 120.5(6) . . ?
N5 C21 C22 116.5(6) . . ?
C20 C21 C22 122.9(6) . . ?
N4 C22 C21 109.8(5) . . ?
N4 C22 H22A 109.7 . . ?
C21 C22 H22A 109.7 . . ?
N4 C22 H22B 109.7 . . ?
C21 C22 H22B 109.7 . . ?
H22A C22 H22B 108.2 . . ?
N4 C23 C24 113.5(5) . . ?
N4 C23 H23C 108.9 . . ?
C24 C23 H23C 108.9 . . ?
N4 C23 H23D 108.9 . . ?
C24 C23 H23D 108.9 . . ?
H23C C23 H23D 107.7 . . ?
N6 C24 C25 121.8(6) . . ?
N6 C24 C23 117.9(6) . . ?
C25 C24 C23 120.3(6) . . ?
C26 C25 C24 118.9(7) . . ?
C26 C25 H25 120.6 . . ?
C24 C25 H25 120.6 . . ?
C25 C26 C27 119.8(7) . . ?
C25 C26 H26 120.1 . . ?
C27 C26 H26 120.1 . . ?
C28 C27 C26 119.2(6) . . ?
C28 C27 H27 120.4 . . ?
C26 C27 H27 120.4 . . ?
C27 C28 N6 121.2(6) . . ?
C27 C28 H28 119.4 . . ?
N6 C28 H28 119.4 . . ?
N4 C29 C30 112.1(5) . . ?
N4 C29 H29A 109.2 . . ?
C30 C29 H29A 109.2 . . ?
N4 C29 H29B 109.2 . . ?
C30 C29 H29B 109.2 . . ?
H29A C29 H29B 107.9 . . ?
O4 C30 C29 105.2(5) . . ?
O4 C30 H30A 110.7 . . ?
C29 C30 H30A 110.7 . . ?
O4 C30 H30B 110.7 . . ?
C29 C30 H30B 110.7 . . ?
H30A C30 H30B 108.8 . . ?
O4 C31 C32 105.7(5) . . ?
O4 C31 H31A 110.6 . . ?
C32 C31 H31A 110.6 . . ?
O4 C31 H31B 110.6 . . ?
C32 C31 H31B 110.6 . . ?
H31A C31 H31B 108.7 . . ?
O5 C32 C31 106.9(5) . . ?
O5 C32 H32A 110.3 . . ?
C31 C32 H32A 110.3 . . ?
O5 C32 H32B 110.3 . . ?
C31 C32 H32B 110.3 . . ?
H32A C32 H32B 108.6 . . ?

loop_
_geom_torsion_atom_site_label_1
_geom_torsion_atom_site_label_2
_geom_torsion_atom_site_label_3
_geom_torsion_atom_site_label_4
_geom_torsion
_geom_torsion_site_symmetry_1
_geom_torsion_site_symmetry_2
_geom_torsion_site_symmetry_3
_geom_torsion_site_symmetry_4
_geom_torsion_publ_flag
C5 N2 C1 C2 0.7(10) . . . . ?
Fe1 N2 C1 C2 -169.0(5) . . . . ?
N2 C1 C2 C3 -0.5(11) . . . . ?
C1 C2 C3 C4 -0.6(11) . . . . ?
C2 C3 C4 C5 1.4(11) . . . . ?
C1 N2 C5 C4 0.2(10) . . . . ?
Fe1 N2 C5 C4 170.6(5) . . . . ?
C1 N2 C5 C6 -177.6(6) . . . . ?
Fe1 N2 C5 C6 -7.1(8) . . . . ?
C3 C4 C5 N2 -1.2(11) . . . . ?
C3 C4 C5 C6 176.5(7) . . . . ?
C7 N1 C6 C5 139.1(6) . . . . ?
C13 N1 C6 C5 -96.4(7) . . . . ?
Fe1 N1 C6 C5 20.9(7) . . . . ?
N2 C5 C6 N1 -10.4(9) . . . . ?
C4 C5 C6 N1 171.9(6) . . . . ?
C6 N1 C7 C8 -159.4(6) . . . . ?
C13 N1 C7 C8 74.7(7) . . . . ?
Fe1 N1 C7 C8 -39.2(6) . . . . ?
C12 N3 C8 C9 -0.6(10) . . . . ?
Fe1 N3 C8 C9 171.8(5) . . . . ?
C12 N3 C8 C7 178.6(6) . . . . ?
Fe1 N3 C8 C7 -9.0(8) . . . . ?
N1 C7 C8 N3 34.1(8) . . . . ?
N1 C7 C8 C9 -146.7(6) . . . . ?
N3 C8 C9 C10 0.9(11) . . . . ?
C7 C8 C9 C10 -178.3(7) . . . . ?
C8 C9 C10 C11 -0.8(11) . . . . ?
C9 C10 C11 C12 0.6(11) . . . . ?
C8 N3 C12 C11 0.3(10) . . . . ?
Fe1 N3 C12 C11 -171.5(5) . . . . ?
C10 C11 C12 N3 -0.3(11) . . . . ?
C7 N1 C13 C14 -148.0(6) . . . . ?
C6 N1 C13 C14 85.3(6) . . . . ?
Fe1 N1 C13 C14 -34.1(6) . . . . ?
C15 O2 C14 C13 -176.9(5) . . . . ?
Fe1 O2 C14 C13 -52.0(5) . . . . ?
N1 C13 C14 O2 58.2(7) . . . . ?
C14 O2 C15 C16 172.4(5) . . . . ?
Fe1 O2 C15 C16 47.9(5) . . . . ?
Fe1 O1 C16 C15 34.3(6) . . . . ?
O2 C15 C16 O1 -52.7(6) . . . . ?
C21 N5 C17 C18 0.6(10) . . . . ?
Fe2 N5 C17 C18 174.0(5) . . . . ?
N5 C17 C18 C19 -0.4(11) . . . . ?
C17 C18 C19 C20 0.6(11) . . . . ?
C18 C19 C20 C21 -0.9(11) . . . . ?
C17 N5 C21 C20 -0.9(9) . . . . ?
Fe2 N5 C21 C20 -174.7(5) . . . . ?
C17 N5 C21 C22 -177.9(6) . . . . ?
Fe2 N5 C21 C22 8.2(7) . . . . ?
C19 C20 C21 N5 1.1(10) . . . . ?
C19 C20 C21 C22 177.9(7) . . . . ?
C23 N4 C22 C21 160.6(6) . . . . ?
C29 N4 C22 C21 -74.3(7) . . . . ?
Fe2 N4 C22 C21 39.2(6) . . . . ?
N5 C21 C22 N4 -33.3(8) . . . . ?
C20 C21 C22 N4 149.8(6) . . . . ?
C22 N4 C23 C24 -135.8(6) . . . . ?
C29 N4 C23 C24 100.1(6) . . . . ?
Fe2 N4 C23 C24 -16.2(7) . . . . ?
C28 N6 C24 C25 1.1(10) . . . . ?
Fe2 N6 C24 C25 -170.0(5) . . . . ?
C28 N6 C24 C23 178.3(6) . . . . ?
Fe2 N6 C24 C23 7.2(8) . . . . ?
N4 C23 C24 N6 7.0(9) . . . . ?
N4 C23 C24 C25 -175.8(6) . . . . ?
N6 C24 C25 C26 0.3(10) . . . . ?
C23 C24 C25 C26 -176.8(6) . . . . ?
C24 C25 C26 C27 -1.6(10) . . . . ?
C25 C26 C27 C28 1.6(11) . . . . ?
C26 C27 C28 N6 -0.2(11) . . . . ?
C24 N6 C28 C27 -1.2(10) . . . . ?
Fe2 N6 C28 C27 169.5(5) . . . . ?
C22 N4 C29 C30 152.1(6) . . . . ?
C23 N4 C29 C30 -81.7(7) . . . . ?
Fe2 N4 C29 C30 37.6(6) . . . . ?
C31 O4 C30 C29 175.4(5) . . . . ?
Fe2 O4 C30 C29 50.0(5) . . . . ?
N4 C29 C30 O4 -59.8(7) . . . . ?
C30 O4 C31 C32 -173.3(5) . . . . ?
Fe2 O4 C31 C32 -48.2(6) . . . . ?
Fe2 O5 C32 C31 -33.4(6) . . . . ?
O4 C31 C32 O5 52.1(6) . . . . ?

loop_
_geom_hbond_atom_site_label_D
_geom_hbond_atom_site_label_H
_geom_hbond_atom_site_label_A
_geom_hbond_distance_DH
_geom_hbond_distance_HA
_geom_hbond_distance_DA
_geom_hbond_angle_DHA
_geom_hbond_site_symmetry_A
O5 H5 O24 0.97(7) 1.64(7) 2.609(7) 173(6) .
O23 H23A O14 0.96(8) 1.93(8) 2.860(7) 163(6) .
O23 H23A Cl2 0.96(8) 2.80(8) 3.713(5) 160(5) .
O23 H23B O17 0.92(7) 1.99(7) 2.907(6) 177(6) .
O23 H23B Cl3 0.92(7) 2.93(7) 3.752(5) 150(5) .
O24 H24A O17 0.72(7) 2.13(7) 2.838(6) 169(9) .
O6 H6A O7 0.85 2.00 2.839(7) 167.0 2_656
O6 H6A Cl1 0.85 2.83 3.526(5) 140.3 2_656
O24 H24B O7 0.99(7) 2.04(6) 2.918(6) 147(5) 2_656
O24 H24B Cl1 0.99(7) 2.93(7) 3.879(5) 161(5) 2_656
O3 H3A O21 0.82(7) 2.03(7) 2.844(8) 173(7) 1_655
O1 H1 O23 0.67(7) 1.97(7) 2.608(6) 160(9) 1_554
O3 H3B O20 0.78(7) 2.42(7) 3.023(8) 135(7) 2_645
O3 H3B O22 0.78(7) 2.14(8) 2.900(8) 164(7) 2_645
O3 H3B Cl4 0.78(7) 2.76(8) 3.520(5) 165(7) 2_645

_refine_diff_density_max         0.427
_refine_diff_density_min         -0.435
_refine_diff_density_rms         0.080

_shelx_res_file                  
;
TITL pre6_a.res in P2(1)
    pre6_a.res
    created by SHELXL-2016/6 at 10:39:05 on 24-Apr-2020
CELL 0.71073 14.1937 10.7124 15.7692 90 102.51 90
ZERR 4 0.0039 0.0029 0.0043 0 0.004 0
LATT -1
SYMM -X,0.5+Y,-Z
SFAC C  H  N  O  Cl Fe
UNIT 64  100  12  48  8  4
L.S. 10
ACTA
BOND $H
FMAP 2
PLAN 1
CONF
SIZE 0.40 0.30 0.20
EQIV $1 -x+1, y+1/2, -z+1
EQIV $2 x+1, y, z
EQIV $3 x, y, z-1
EQIV $4 -x+1, y-1/2, -z
HTAB O5 O24
HTAB O23 O14
HTAB O23 Cl2
HTAB O23 O17
HTAB O23 Cl3
HTAB O24 O17
HTAB O6 O7_$1
HTAB O6 Cl1_$1
HTAB O24 O7_$1
HTAB O24 Cl1_$1
HTAB O3 O21_$2
HTAB O1 O23_$3
HTAB O3 O20_$4
HTAB O3 O22_$4
HTAB O3 Cl4_$4
TWIN
TEMP -153.000
WGHT    0.031000
BASF   0.50924
FVAR       0.23287
FE1   6    0.757209    0.708340    0.089117    11.00000    0.01851    0.01474 =
         0.01156    0.00045    0.00110    0.00114
FE2   6    0.262189    0.283394    0.416191    11.00000    0.01622    0.01365 =
         0.01172    0.00012    0.00226    0.00112
N1    3    0.815046    0.856134    0.188863    11.00000    0.02087    0.01729 =
         0.01400    0.00233    0.00372   -0.00317
N2    3    0.719086    0.877125    0.018016    11.00000    0.02059    0.01999 =
         0.01492    0.00206    0.00556    0.00599
N3    3    0.843400    0.604431    0.191323    11.00000    0.01829    0.01846 =
         0.01824    0.00311    0.00448    0.00270
N4    3    0.202665    0.136728    0.316627    11.00000    0.01477    0.01847 =
         0.01374    0.00120    0.00381    0.00260
N5    3    0.184586    0.389506    0.310300    11.00000    0.02036    0.01702 =
         0.01935    0.00159    0.00497    0.00119
N6    3    0.283403    0.116379    0.490052    11.00000    0.01755    0.02118 =
         0.01812    0.00172    0.00275    0.00271
O1    4    0.654077    0.582878    0.023962    11.00000    0.02478    0.02516 =
         0.02159   -0.00949    0.00438   -0.00380
O2    4    0.642701    0.720274    0.159577    11.00000    0.02095    0.01824 =
         0.01751   -0.00542    0.00249   -0.00231
O3    4    0.850823    0.675234    0.003138    11.00000    0.03931    0.02470 =
         0.03089    0.00046    0.01632    0.00926
O4    4    0.383372    0.254784    0.355933    11.00000    0.01608    0.02182 =
         0.02169   -0.00243    0.00495    0.00165
O5    4    0.368515    0.397080    0.486780    11.00000    0.01926    0.02280 =
         0.02014   -0.00493    0.00663   -0.00447
O6    4    0.166739    0.334517    0.499117    11.00000    0.03461    0.01819 =
         0.01477   -0.00106    0.00843    0.00439
AFIX   7
H6A   2    0.168402    0.413510    0.505845    11.00000   -1.50000
H6B   2    0.188527    0.305654    0.549990    11.00000   -1.50000
AFIX   0
O7    4    0.859687    0.094541    0.480007    11.00000    0.02961    0.02421 =
         0.05322   -0.00108    0.02150    0.00127
O8    4    0.883845    0.116223    0.338127    11.00000    0.08649    0.03003 =
         0.02493    0.00903   -0.02208   -0.02110
O9    4    0.985228    0.218096    0.453503    11.00000    0.05001    0.03270 =
         0.03813    0.00566   -0.00791   -0.02833
O10   4    0.990524   -0.001436    0.441424    11.00000    0.03327    0.04362 =
         0.04288    0.00755    0.01635    0.01159
O11   4    0.516163    0.355530    0.665673    11.00000    0.02711    0.02900 =
         0.02765    0.00507    0.00571    0.00964
O12   4    0.635646    0.246248    0.613044    11.00000    0.04503    0.05237 =
         0.02542    0.00605    0.02143    0.01538
O13   4    0.554498    0.148621    0.709685    11.00000    0.04401    0.02125 =
         0.02969    0.00792    0.00003   -0.00807
O14   4    0.664808    0.308946    0.758774    11.00000    0.03036    0.02919 =
         0.02866   -0.00526   -0.00732   -0.00250
O15   4    0.454978    0.819720    0.781489    11.00000    0.05133    0.02510 =
         0.03155    0.00489    0.00976   -0.01430
O16   4    0.440065    0.712506    0.906914    11.00000    0.06388    0.04869 =
         0.01281    0.00272    0.00361    0.00253
O17   4    0.426813    0.602957    0.776268    11.00000    0.03602    0.01876 =
         0.03159   -0.00853    0.00852    0.00092
O18   4    0.304224    0.740272    0.793354    11.00000    0.02539    0.05762 =
         0.05984    0.00256    0.00513    0.01522
O19   4    0.111564    0.880095    0.164820    11.00000    0.04721    0.04308 =
         0.01891    0.00797    0.00372   -0.00192
O20   4    0.014878    0.983355    0.047093    11.00000    0.04268    0.03396 =
         0.04977    0.01227   -0.00038    0.01430
O21   4    0.043163    0.767834    0.038747    11.00000    0.04885    0.03346 =
         0.04547   -0.00131   -0.00764   -0.00750
O22   4    0.167526    0.911319    0.037980    11.00000    0.06019    0.04454 =
         0.06100    0.01401    0.04233   -0.00059
AFIX   6
O23   4    0.594442    0.471752    0.874819    11.00000    0.03214    0.04329 =
         0.02149   -0.00698    0.00081    0.00429
O24   4    0.345962    0.570940    0.596583    11.00000    0.03133    0.03451 =
         0.02859   -0.01132    0.00498   -0.00251
AFIX   0
CL1   5    0.930490    0.106551    0.427371    11.00000    0.02413    0.02160 =
         0.01941    0.00487    0.00003   -0.00799
CL2   5    0.592358    0.263959    0.685940    11.00000    0.02266    0.01751 =
         0.01365    0.00098    0.00375    0.00075
CL3   5    0.405930    0.720835    0.815128    11.00000    0.02170    0.01898 =
         0.01431    0.00110    0.00151    0.00212
CL4   5    0.084455    0.885156    0.072304    11.00000    0.02974    0.02025 =
         0.02577    0.00716    0.00477   -0.00026
C1    1    0.666779    0.881120   -0.063742    11.00000    0.02089    0.02614 =
         0.01789    0.00405    0.00453    0.00819
AFIX  43
H1A   2    0.635797    0.806766   -0.088136    11.00000   -1.20000
AFIX   0
C2    1    0.655769    0.985991   -0.113534    11.00000    0.02529    0.03808 =
         0.02162    0.00813    0.01016    0.00887
AFIX  43
H2    2    0.618551    0.984987   -0.171380    11.00000   -1.20000
AFIX   0
C3    1    0.700799    1.095031   -0.077052    11.00000    0.03350    0.02984 =
         0.03279    0.01970    0.01231    0.01174
AFIX  43
H3    2    0.695267    1.169959   -0.109987    11.00000   -1.20000
AFIX   0
C4    1    0.753060    1.092811    0.006771    11.00000    0.02695    0.01841 =
         0.03877    0.00424    0.00948    0.00485
AFIX  43
H4    2    0.782924    1.166811    0.032930    11.00000   -1.20000
AFIX   0
C5    1    0.762240    0.981681    0.053481    11.00000    0.02461    0.01687 =
         0.01891    0.00389    0.01127    0.00350
C6    1    0.824483    0.975535    0.144570    11.00000    0.02860    0.01411 =
         0.02978   -0.00203    0.00744   -0.00100
AFIX  23
H6C   2    0.892844    0.987518    0.141566    11.00000   -1.20000
H6D   2    0.806321    1.044778    0.179422    11.00000   -1.20000
AFIX   0
C7    1    0.907693    0.807593    0.239262    11.00000    0.01984    0.02229 =
         0.01765    0.00219    0.00099   -0.00192
AFIX  23
H7A   2    0.925082    0.851809    0.295621    11.00000   -1.20000
H7B   2    0.959171    0.823279    0.207089    11.00000   -1.20000
AFIX   0
C8    1    0.900495    0.669277    0.255002    11.00000    0.01498    0.02902 =
         0.01587   -0.00041    0.00574    0.00126
C9    1    0.950977    0.612368    0.330455    11.00000    0.02185    0.03553 =
         0.01745    0.00907    0.00076    0.00442
AFIX  43
H9    2    0.990443    0.660057    0.375260    11.00000   -1.20000
AFIX   0
C10   1    0.942277    0.483821    0.338740    11.00000    0.03219    0.03916 =
         0.02186    0.00781    0.00096    0.01137
AFIX  43
H10   2    0.976753    0.442653    0.389387    11.00000   -1.20000
AFIX   0
C11   1    0.884180    0.416455    0.274129    11.00000    0.02478    0.02469 =
         0.03335    0.01285    0.00808    0.00822
AFIX  43
H11   2    0.877215    0.328754    0.279287    11.00000   -1.20000
AFIX   0
C12   1    0.835746    0.480052    0.200856    11.00000    0.02663    0.01912 =
         0.02668    0.00109    0.00458    0.00508
AFIX  43
H12   2    0.795548    0.433996    0.155565    11.00000   -1.20000
AFIX   0
C13   1    0.743821    0.864972    0.246750    11.00000    0.02575    0.02128 =
         0.01982   -0.00510    0.00525    0.00075
AFIX  23
H13A  2    0.748126    0.948856    0.273665    11.00000   -1.20000
H13B  2    0.760567    0.802591    0.293935    11.00000   -1.20000
AFIX   0
C14   1    0.641966    0.842617    0.197162    11.00000    0.02166    0.02427 =
         0.02471   -0.00563    0.01004   -0.00069
AFIX  23
H14A  2    0.596414    0.845656    0.236602    11.00000   -1.20000
H14B  2    0.622648    0.906380    0.151241    11.00000   -1.20000
AFIX   0
C15   1    0.551604    0.682966    0.104831    11.00000    0.01935    0.03318 =
         0.02018   -0.00211    0.00322   -0.00499
AFIX  23
H15A  2    0.528039    0.746990    0.059975    11.00000   -1.20000
H15B  2    0.502248    0.670165    0.139760    11.00000   -1.20000
AFIX   0
C16   1    0.573191    0.562030    0.063556    11.00000    0.03408    0.02555 =
         0.01805    0.00095    0.00744   -0.00889
AFIX  23
H16A  2    0.588748    0.495765    0.108160    11.00000   -1.20000
H16B  2    0.516305    0.535150    0.019160    11.00000   -1.20000
AFIX   0
C17   1    0.197030    0.512757    0.300618    11.00000    0.02645    0.01646 =
         0.02615    0.00079    0.00835    0.00318
AFIX  43
H17   2    0.238377    0.557433    0.345937    11.00000   -1.20000
AFIX   0
C18   1    0.151886    0.576059    0.227329    11.00000    0.03134    0.02229 =
         0.02734    0.00593    0.01062    0.00421
AFIX  43
H18   2    0.161436    0.663252    0.222087    11.00000   -1.20000
AFIX   0
C19   1    0.092340    0.510590    0.161386    11.00000    0.03155    0.03343 =
         0.02371    0.01306    0.01039    0.01317
AFIX  43
H19   2    0.060776    0.552208    0.109837    11.00000   -1.20000
AFIX   0
C20   1    0.079192    0.385309    0.170923    11.00000    0.02382    0.03337 =
         0.01469    0.00041   -0.00149    0.00648
AFIX  43
H20   2    0.037649    0.339697    0.126263    11.00000   -1.20000
AFIX   0
C21   1    0.126510    0.325070    0.245750    11.00000    0.01783    0.02182 =
         0.01418    0.00165    0.00922    0.00164
C22   1    0.113042    0.188367    0.262164    11.00000    0.01984    0.02557 =
         0.01792   -0.00517    0.00410   -0.00293
AFIX  23
H22A  2    0.058978    0.177388    0.291981    11.00000   -1.20000
H22B  2    0.096952    0.143001    0.206189    11.00000   -1.20000
AFIX   0
C23   1    0.187275    0.017753    0.360532    11.00000    0.02689    0.01531 =
         0.02024    0.00098    0.00607   -0.00301
AFIX  23
H23C  2    0.209493   -0.052535    0.329083    11.00000   -1.20000
H23D  2    0.117285    0.006593    0.356957    11.00000   -1.20000
AFIX   0
C24   1    0.239238    0.012580    0.454430    11.00000    0.01190    0.01901 =
         0.02756   -0.00178    0.00631    0.00098
C25   1    0.237090   -0.096253    0.502935    11.00000    0.03112    0.02003 =
         0.02915    0.00744    0.01602   -0.00046
AFIX  43
H25   2    0.205639   -0.169125    0.476432    11.00000   -1.20000
AFIX   0
C26   1    0.281519   -0.096042    0.590147    11.00000    0.03065    0.02444 =
         0.03411    0.01473    0.01378    0.00891
AFIX  43
H26   2    0.279357   -0.168427    0.624478    11.00000   -1.20000
AFIX   0
C27   1    0.329131    0.009883    0.627273    11.00000    0.02590    0.02784 =
         0.02128    0.01099    0.00260    0.00546
AFIX  43
H27   2    0.361192    0.010150    0.686775    11.00000   -1.20000
AFIX   0
C28   1    0.329492    0.115212    0.576806    11.00000    0.02125    0.02435 =
         0.01848    0.00180    0.00090    0.00396
AFIX  43
H28   2    0.361975    0.188124    0.602147    11.00000   -1.20000
AFIX   0
C29   1    0.276709    0.122295    0.263278    11.00000    0.02217    0.02194 =
         0.02009   -0.00447    0.00853    0.00087
AFIX  23
H29A  2    0.266832    0.187695    0.217852    11.00000   -1.20000
H29B  2    0.268331    0.040096    0.233912    11.00000   -1.20000
AFIX   0
C30   1    0.377424    0.131892    0.316982    11.00000    0.02839    0.01825 =
         0.02399   -0.00742    0.01212   -0.00097
AFIX  23
H30A  2    0.389440    0.066363    0.362317    11.00000   -1.20000
H30B  2    0.425294    0.122895    0.280114    11.00000   -1.20000
AFIX   0
C31   1    0.472209    0.283020    0.416622    11.00000    0.01679    0.03018 =
         0.02521   -0.00328    0.00344   -0.00458
AFIX  23
H31A  2    0.526460    0.287726    0.386473    11.00000   -1.20000
H31B  2    0.486919    0.218065    0.462236    11.00000   -1.20000
AFIX   0
C32   1    0.456472    0.407035    0.455559    11.00000    0.01808    0.02678 =
         0.02193    0.00164    0.00417   -0.00350
AFIX  23
H32A  2    0.511370    0.427254    0.504020    11.00000   -1.20000
H32B  2    0.450605    0.473735    0.411267    11.00000   -1.20000
AFIX   0
H1    2    0.650287    0.547218   -0.011507    11.00000   -1.50000
H3A   2    0.907135    0.697837    0.009859    11.00000   -1.50000
H3B   2    0.856909    0.605500   -0.008951    11.00000   -1.50000
H5    2    0.365564    0.463047    0.528543    11.00000   -1.50000
H23A  2    0.606721    0.407360    0.836630    11.00000   -1.50000
H23B  2    0.540591    0.510328    0.842525    11.00000   -1.50000
H24A  2    0.364004    0.570261    0.642978    11.00000   -1.50000
H24B  2    0.279351    0.601893    0.589658    11.00000   -1.50000
HKLF 4


REM  pre6_a.res in P2(1)
REM R1 =  0.0359 for    6552 Fo > 4sig(Fo)  and  0.0539 for all    7959 data
REM    639 parameters refined using      1 restraints

END

WGHT      0.0310      0.0000

REM Highest difference peak  0.427,  deepest hole -0.435,  1-sigma level  0.080
Q1    1   0.1972  0.2109  0.3477  11.00000  0.05    0.43
;
_shelx_res_checksum              21881

_shelx_hkl_file                  
;
   1   0   0    0.30    0.20
  -2   0   0  410.56   16.60
   2   0   0  397.96   16.70
  -3   0   0   16.60    1.30
   3   0   0   16.00    1.50
  -5   0   0   10.10    1.40
   5   0   0   12.40    1.90
  -6   0   0  374.56   16.10
   6   0   0  371.26   16.50
  -7   0   0    6.40    1.70
   7   0   0    0.90    1.40
   7   0   0  -13.20    6.70
  -8   0   0   93.79    5.40
   8   0   0   89.99    5.80
  -9   0   0   15.80    2.40
   9   0   0    8.00    9.00
   9   0   0   12.00    2.40
 -10   0   0   87.79    5.50
  10   0   0   90.59    6.20
 -11   0   0   57.29    4.50
  11   0   0   62.89    5.30
 -12   0   0  246.58   12.50
  12   0   0  257.27   13.20
 -13   0   0    2.80    2.20
  13   0   0   -0.30    7.00
  13   0   0    1.20    2.40
 -14   0   0   17.70    3.50
  14   0   0   23.40    4.50
  14   0   0   -1.70    7.60
 -15   0   0   14.60    3.00
  15   0   0   -5.00    7.00
  15   0   0   17.80    3.80
 -16   0   0    1.10    2.00
  16   0   0    1.60    2.80
  16   0   0   -1.30    7.00
  16  -1   0   -4.30    6.90
 -16   1   0    2.70    2.30
  14  -1   0    2.30    2.50
  14  -1   0   -1.50    7.30
 -14   1   0    2.70    1.90
  13  -1   0   11.40    8.30
  13  -1   0   10.70    2.80
 -13   1   0    9.70    2.30
  12  -1   0   94.69    6.80
 -12   1   0   89.39    6.00
  11  -1   0   44.40    4.50
 -11   1   0   38.50    3.80
  10  -1   0  120.69    7.50
 -10   1   0  132.69    7.10
   9  -1   0  449.86   20.00
  -9   1   0  438.26   19.50
   8  -1   0   21.20    2.80
   7  -1   0  115.49    6.30
  -7   1   0  119.49    6.20
   5  -1   0    4.80    1.00
   5  -1   0    1.90    6.10
  -5   1   0    5.10    1.00
   4  -1   0    5.80    1.20
   2  -1   0  103.49    4.40
  -2   1   0  100.99    4.50
   1  -1   0  635.14   25.90
  -1   1   0  647.94   26.10
   0  -1   0   -0.20    0.50
   0   1   0   -0.20    0.20
   0   1   0   -0.20    0.20
  -1  -1   0  649.83   26.30
   1   1   0  643.14   26.40
  -2  -1   0  103.39    4.40
   2   1   0   95.59    4.60
  -3  -1   0 1557.64   63.19
   3   1   0 1470.75   63.49
   3   1   0 1642.94   64.29
  -4  -1   0    9.00    1.40
   4   1   0   11.60    1.80
  -5  -1   0    3.30    0.90
   5   1   0   -2.50    4.40
   5   1   0    3.80    1.20
  -6  -1   0    5.70    1.30
   6   1   0    5.20    1.60
  -7  -1   0  125.59    6.20
   7   1   0  110.99    6.60
  -8  -1   0   20.80    2.40
   8   1   0   -6.50    6.50
   8   1   0   25.00    3.20
  -9  -1   0  440.46   19.30
   9   1   0  436.16   19.90
 -10  -1   0  128.89    7.10
  10   1   0  125.99    7.80
 -11  -1   0   50.39    4.30
  11   1   0   48.40    5.10
 -13  -1   0    9.30    2.50
  13   1   0    7.80    2.90
  13   1   0   -1.00    5.90
 -14  -1   0    1.50    2.10
  14   1   0    2.10    2.50
 -15  -1   0   59.59    5.70
  15   1   0   66.69    6.90
 -16  -1   0    3.40    2.40
  16   1   0   -4.80    6.70
  16   1   0    5.80    3.10
  16  -2   0   -7.20    7.60
 -16   2   0    3.80    2.40
  15  -2   0   -1.20    7.50
 -15   2   0    4.00    2.30
  13  -2   0   12.00    3.90
 -13   2   0   10.10    2.40
  12  -2   0  -10.80    9.10
  12  -2   0    7.40    2.40
 -12   2   0    6.60    2.00
  11  -2   0   98.69    6.50
 -11   2   0  103.19    6.30
  10  -2   0   38.50    4.10
   9  -2   0   40.80    3.70
  -9   2   0   39.90    3.30
   8  -2   0  185.88    9.00
  -8   2   0  180.78    8.90
   7  -2   0   67.59    4.40
  -7   2   0   81.89    4.40
  -5   2   0   25.20    2.20
   4  -2   0   39.70    2.30
  -4   2   0   44.00    2.60
   3  -2   0   85.09    3.70
  -3   2   0   75.59    4.00
  -2   2   0    1.40    0.60
  -1   2   0  725.13   28.80
  -1   2   0  694.83   29.10
   0   2   0  442.76   17.70
   0   2   0  420.36   17.80
  -1  -2   0  718.23   29.60
   1   2   0  729.93   29.70
  -3  -2   0  114.59    4.80
   3   2   0   76.09    5.00
  -4  -2   0   37.30    2.50
   4   2   0   51.89    3.30
  -5  -2   0   25.80    2.10
  -6  -2   0  427.96   18.90
   6   2   0  459.15   19.70
  -7  -2   0   68.79    4.10
   7   2   0   65.99    5.00
  -8  -2   0  184.28    8.90
   8   2   0  183.88    9.70
  -9  -2   0   44.60    3.50
   9   2   0   38.30    4.20
 -10  -2   0   43.80    3.80
  10   2   0   45.20    4.70
 -12  -2   0    7.40    2.20
  12   2   0   -0.80    6.40
  12   2   0    9.10    2.80
 -13  -2   0    9.60    2.40
  13   2   0   10.40    3.10
  13   2   0   -6.40    6.40
 -14  -2   0   59.69    5.20
  14   2   0   64.29    6.70
 -15  -2   0    6.00    2.50
  15   2   0   -3.20    6.80
  15   2   0    6.50    3.00
 -16  -2   0   -1.00    2.30
  16   2   0    1.60    2.90
  16   2   0   -1.00    6.40
 -16   3   0    6.40    2.70
  15  -3   0    0.50    8.10
 -15   3   0   11.00    2.80
  14  -3   0   -4.80    7.30
 -14   3   0   33.20    4.10
  13  -3   0   56.29   14.60
  12  -3   0   -8.40    8.40
 -12   3   0    3.90    1.80
   9  -3   0  129.19    7.10
  -9   3   0  134.79    7.20
   8  -3   0  271.27   12.60
  -8   3   0  281.17   12.80
   7  -3   0  323.57   14.40
  -7   3   0  335.07   14.80
   5  -3   0  191.68    7.90
  -5   3   0  156.58    8.20
   4  -3   0   77.09    3.80
  -4   3   0   83.19    4.30
   3  -3   0   78.99    3.60
  -3   3   0   81.19    4.10
  -2   3   0 1076.99   42.90
  -2   3   0 1017.70   42.40
  -1   3   0  113.59    5.00
  -1   3   0  113.09    5.30
   0  -3   0    1.30    1.10
   0   3   0   -1.60    0.60
  -1  -3   0  119.19    5.50
   1   3   0  121.99    5.70
  -2  -3   0 1093.79   44.90
   2   3   0 1098.49   45.10
  -3  -3   0   83.19    4.10
   3   3   0   79.39    4.50
  -5  -3   0  154.58    7.30
   5   3   0  151.28    8.10
  -6  -3   0  118.99    6.50
   6   3   0  149.79    7.50
  -7  -3   0  312.77   13.80
   7   3   0  307.47   14.60
  -8  -3   0  274.87   12.10
   8   3   0  247.68   12.90
  -9  -3   0  125.29    6.90
   9   3   0  129.89    7.90
  10   3   0   52.69    5.30
 -11  -3   0   65.99    5.10
  11   3   0   75.19    6.30
 -12  -3   0    4.20    1.90
  12   3   0    1.00    5.90
  12   3   0    2.20    2.50
 -13  -3   0    0.60    1.90
  13   3   0    6.20    5.90
  13   3   0   -1.00    2.30
 -14  -3   0   35.20    4.60
  14   3   0   33.90    5.70
 -15  -3   0    8.90    2.80
  15   3   0    6.40    3.20
 -16  -3   0    6.20    2.60
  16   3   0    6.90    3.40
  15  -4   0   -6.60    7.30
 -15   4   0   33.20    4.40
  13  -4   0    3.30    7.90
  12  -4   0    1.30    9.10
 -12   4   0   33.80    3.80
  10  -4   0   -4.10    8.50
 -10   4   0   18.50    3.00
   9  -4   0   -6.60    7.80
   8  -4   0  167.68    8.10
  -8   4   0  162.88    8.50
   7  -4   0   21.60    2.00
   7  -4   0    1.80    7.70
  -7   4   0   23.60    2.50
   5  -4   0  755.52   30.50
  -5   4   0  727.13   31.20
   4  -4   0  184.68    7.70
  -4   4   0  172.28    8.40
  -3   4   0  323.27   14.10
  -2   4   0   12.70    1.50
   1  -4   0  167.08    9.80
  -1   4   0  202.38    8.70
  -1   4   0  207.78    8.30
   0  -4   0   42.50    3.50
   0   4   0   49.20    2.80
   0   4   0   48.80    2.80
  -1  -4   0  202.98    9.10
   1   4   0  205.38    9.20
  -2  -4   0   14.40    1.80
   2   4   0   12.40    2.10
  -3  -4   0  318.17   14.10
   3   4   0  331.07   14.50
  -4  -4   0  163.18    8.20
   4   4   0  165.38    8.70
   4   4   0  192.08    9.10
  -5  -4   0  677.93   25.80
   5   4   0  534.65   26.80
  -6  -4   0   63.49    4.00
  -7  -4   0   19.70    2.40
   7   4   0   23.00    3.30
  -8  -4   0  150.08    7.60
   8   4   0  143.89    8.50
  -9  -4   0   29.40    3.00
   9   4   0   32.00    4.20
 -10  -4   0   19.80    2.90
  10   4   0   25.30    4.20
 -11  -4   0   67.79    5.00
  11   4   0   68.19    6.20
 -12  -4   0   26.10    3.60
  12   4   0   20.50    4.50
 -13  -4   0   51.09    4.90
  13   4   0   43.10    5.70
 -14  -4   0   74.29    6.00
  14   4   0   77.89    7.40
 -15  -4   0   32.00    4.70
  15   4   0   41.70    6.40
  15  -5   0   -4.30    7.20
 -15   5   0   22.50    4.20
  14  -5   0   -1.50    8.60
 -14   5   0   24.60    4.00
  13  -5   0    5.90    8.00
 -13   5   0    5.10    2.30
  11  -5   0    7.10    9.60
  10  -5   0   -1.70   10.50
   7  -5   0    5.50    8.20
   5  -5   0   96.69    4.40
  -5   5   0   90.99    5.30
   4  -5   0    4.80    1.00
   4  -5   0   -0.20    5.40
  -4   5   0    5.60    1.30
  -3   5   0   80.89    4.60
  -3   5   0   85.39    3.90
   2  -5   0   -1.20    2.80
  -2   5   0    9.60    1.60
  -1   5   0  152.98    7.30
  -1   5   0  155.18    7.10
   0   5   0   -0.60    0.90
   0   5   0    1.40    0.90
  -1  -5   0  157.78    7.60
   1   5   0  163.08    7.70
  -2  -5   0    6.60    1.30
  -3  -5   0   82.89    4.60
   3   5   0   79.19    4.90
  -4  -5   0    7.10    1.40
  -5  -5   0   93.19    5.10
   5   5   0   88.69    5.80
  -6  -5   0   68.09    4.40
   6   5   0   78.99    5.40
  -7  -5   0   24.30    2.90
   7   5   0   23.10    3.60
  -8  -5   0  167.68    8.60
   8   5   0  169.48    9.70
  -9  -5   0   67.09    4.70
   9   5   0   73.29    6.10
 -10  -5   0   35.80    3.60
  10   5   0   40.30    4.90
 -11  -5   0   57.19    4.70
  11   5   0   60.59    6.00
 -12  -5   0   44.40    4.40
  12   5   0   50.29    5.90
 -13  -5   0    4.90    2.20
  13   5   0    8.00    3.20
 -14  -5   0   15.10    3.10
  14   5   0   23.90    5.30
 -15  -5   0   25.00    4.20
  15   5   0   23.00    4.50
  14  -6   0   -2.00    7.70
 -14   6   0    9.00    2.60
  13  -6   0   -7.60    7.50
 -13   6   0    8.10    2.50
  12  -6   0   13.70    8.20
 -12   6   0   10.70    2.60
  11  -6   0    1.90    7.60
 -11   6   0    8.90    2.40
  10  -6   0   50.39   14.50
   8  -6   0   15.40    8.90
  -8   6   0   14.10    2.60
  -7   6   0   51.09    4.00
  -6   6   0  105.39    6.10
   5  -6   0   -1.60    5.40
  -5   6   0   17.00    2.20
  -4   6   0   64.39    4.10
   3  -6   0  126.59    9.60
  -3   6   0  123.69    5.70
  -3   6   0  131.09    6.60
   2  -6   0    5.60    2.40
  -2   6   0   11.70    1.50
  -2   6   0   13.00    1.80
   1  -6   0   48.60    5.20
  -1   6   0   60.39    3.80
  -1   6   0   71.19    3.60
   0  -6   0  129.69    6.80
   0   6   0  126.49    6.30
   0   6   0  133.89    6.60
  -1  -6   0   63.99    3.90
   1   6   0   60.69    3.80
   2   6   0    9.40    1.80
  -3  -6   0  128.59    6.80
   3   6   0  135.69    7.20
  -4  -6   0   60.69    4.10
   4   6   0   62.89    4.50
  -5  -6   0   10.00    1.90
   5   6   0   14.10    2.90
  -6  -6   0   96.99    5.80
   6   6   0  107.79    6.80
  -7  -6   0   45.80    4.00
   7   6   0   48.10    4.80
  -8  -6   0   17.70    2.80
   8   6   0   13.80    3.00
  -9  -6   0  145.69    7.60
   9   6   0  117.29    8.40
 -10  -6   0    6.00    2.00
  10   6   0    5.40    2.60
 -11  -6   0    9.70    2.20
  11   6   0    9.50    3.00
 -12  -6   0   12.10    2.50
  12   6   0   11.20    3.50
 -13  -6   0   10.60    2.60
  13   6   0    8.00    3.10
 -14  -6   0    7.20    2.50
  14   6   0    8.50    3.40
  13  -7   0    4.60    7.40
 -13   7   0    8.10    2.60
  12  -7   0   -1.40    6.60
 -12   7   0    7.60    2.50
  11  -7   0    2.40    7.30
 -11   7   0   28.90    3.80
  10  -7   0    3.40    7.60
 -10   7   0   39.90    4.00
   9  -7   0    7.90    7.30
  -8   7   0   44.80    4.10
   7  -7   0   65.29   11.70
  -7   7   0   79.69    5.20
   6  -7   0   32.20    9.50
  -6   7   0   30.60    3.20
   4  -7   0    5.40    3.60
  -4   7   0   11.00    2.10
   3  -7   0  110.09    8.30
  -3   7   0  115.29    6.30
   2  -7   0  162.38   10.50
  -2   7   0  182.88    8.70
  -2   7   0  177.18    8.00
   1  -7   0   94.19    6.50
  -1   7   0   84.29    5.10
  -1   7   0   88.49    4.70
   0   7   0    0.40    0.90
   0   7   0    0.50    1.00
  -1  -7   0   90.59    5.50
   1   7   0  100.69    5.50
  -2  -7   0  185.78    9.00
   2   7   0  180.48    9.10
  -3  -7   0  120.89    6.60
   3   7   0  119.89    6.80
  -4  -7   0    8.90    1.80
   4   7   0   10.00    2.10
  -5  -7   0   29.80    3.20
   5   7   0   38.70    4.00
  -6  -7   0   27.40    3.20
   6   7   0   33.60    4.00
  -7  -7   0   73.09    5.10
   7   7   0   78.19    5.90
  -8  -7   0   41.20    4.10
   8   7   0   43.00    5.00
  -9  -7   0   23.20    3.30
   9   7   0   19.00    4.10
 -10  -7   0   43.00    4.20
  10   7   0   39.70    5.10
 -11  -7   0   28.70    3.70
  11   7   0   24.70    4.90
 -12  -7   0    6.50    2.20
  12   7   0    8.60    3.10
 -13  -7   0    8.70    2.60
  13   7   0    7.80    3.20
  12  -8   0    9.10    6.50
 -12   8   0   13.60    3.00
 -11   8   0   52.09    5.20
  10  -8   0   64.59   12.80
 -10   8   0   69.09    5.60
   9  -8   0   40.80   11.40
  -9   8   0   44.90    4.30
   8  -8   0   22.70    6.40
  -8   8   0   27.30    3.50
   7  -8   0   11.20    5.30
  -7   8   0   17.00    2.90
   6  -8   0   19.50    5.20
  -6   8   0   24.20    3.10
   5  -8   0   36.30    7.30
  -5   8   0   34.90    3.50
   4  -8   0   13.10    4.10
  -4   8   0   22.10    2.80
  -3   8   0   35.20    3.30
  -2   8   0    9.20    1.90
  -1   8   0   11.40    2.30
   0   8   0  317.37   14.00
   0   8   0  304.57   14.40
   1   8   0   14.70    2.90
  -2  -8   0    9.50    1.90
   2   8   0   10.60    2.00
  -3  -8   0   35.70    3.50
   3   8   0   37.00    3.80
  -4  -8   0   20.30    2.90
   4   8   0   18.00    3.30
  -5  -8   0   34.10    3.60
   5   8   0   37.80    4.20
  -6  -8   0   22.70    3.30
   6   8   0   20.20    3.90
  -7  -8   0   13.40    2.40
   7   8   0   12.70    2.80
  -8  -8   0   29.20    3.60
   8   8   0   28.20    4.30
  -9  -8   0   37.30    4.20
   9   8   0   42.80    5.10
 -10  -8   0   64.09    5.40
  10   8   0   62.89    6.20
 -11  -8   0   54.89    5.00
  11   8   0   55.59    6.10
 -12  -8   0   18.10    3.50
  12   8   0   13.00    3.50
  11  -9   0   -1.00    5.60
 -11   9   0    3.30    2.00
  10  -9   0   15.10    6.70
 -10   9   0   11.40    2.70
   9  -9   0    6.40    5.50
  -9   9   0    4.80    2.00
   8  -9   0    5.70    5.10
  -8   9   0   10.70    2.40
   7  -9   0   25.40    6.20
  -7   9   0   30.90    3.70
  -6   9   0   18.90    3.20
  -5   9   0   61.49    4.80
  -4   9   0    2.40    1.50
  -3   9   0   24.20    3.10
  -2   9   0    9.00    2.00
  -1   9   0    2.10    1.50
  -1  -9   0    1.70    1.60
   2   9   0   10.60    2.20
  -3  -9   0   24.50    3.30
   3   9   0   22.90    3.40
  -4  -9   0    4.20    1.70
   4   9   0    1.80    1.70
  -5  -9   0   68.19    5.00
   5   9   0   59.49    5.30
  -6  -9   0   17.70    3.20
   6   9   0   19.50    3.80
  -7  -9   0   25.50    3.50
   7   9   0   21.10    4.00
  -8  -9   0    6.50    2.20
   8   9   0    7.80    2.70
  -9  -9   0    6.90    2.40
   9   9   0    3.50    2.60
 -10  -9   0   18.40    3.70
  10   9   0   14.90    3.50
 -11  -9   0    2.80    2.10
  11   9   0    0.60    2.30
 -10  10   0   40.40    4.70
  -9  10   0   11.30    2.70
  -8  10   0    8.80    2.40
  -7  10   0    3.60    1.90
  -6  10   0   50.29    4.70
  -5  10   0   46.30    4.40
  -4  10   0   31.80    3.70
  -3  10   0   -0.10    1.40
  -2  10   0   40.10    4.00
  -1  10   0   56.19    4.60
   0 -10   0  318.87   15.20
  -1 -10   0   53.99    4.60
  -2 -10   0   40.60    4.00
  -3 -10   0    1.10    1.70
  -4 -10   0   23.60    3.40
   4  10   0   29.80    3.90
  -5 -10   0   44.60    4.40
   5  10   0   43.40    4.70
  -6 -10   0   44.10    4.50
   6  10   0   49.50    5.10
  -7 -10   0    4.30    2.10
   7  10   0    7.70    2.70
  -8 -10   0    7.70    2.30
   8  10   0    6.50    2.70
  -9 -10   0   13.80    2.90
   9  10   0   14.50    3.40
 -10 -10   0   37.10    4.60
  10  10   0   37.20    5.30
  -8  11   0    6.00    2.40
  -7  11   0    5.00    2.20
  -6  11   0   14.60    3.00
  -5  11   0   18.10    3.60
  -4  11   0    0.70    1.60
  -3  11   0  192.58   10.60
  -2  11   0   33.40    3.90
   0 -11   0    4.70    2.00
  -1 -11   0   65.19    5.30
  -2 -11   0   32.10    4.00
  -3 -11   0  177.78    9.90
  -4 -11   0   -1.20    1.60
  -5 -11   0   17.70    3.60
  -6 -11   0   19.60    4.00
  -7 -11   0    1.60    2.10
   7  11   0    1.30    2.40
  -8 -11   0    7.20    2.50
   8  11   0    6.80    2.90
  -5  12   0   10.10    2.70
  -4  12   0   58.89    5.50
  -3  12   0    2.30    2.00
   1 -12   0    1.10    2.00
   0 -12   0   33.70    4.30
  -1 -12   0    3.00    2.10
  -2 -12   0   28.30    4.00
  -3 -12   0    6.00    2.40
  -4 -12   0   63.99    5.60
  -5 -12   0    8.80    2.70
  -5 -12   1    9.10    2.70
  -4 -12   1    8.50    2.40
  -3 -12   1    1.60    2.00
  -2 -12   1   15.90    3.00
  -1 -12   1   -1.00    1.80
   0 -12   1   57.99    5.20
   1 -12   1    6.50    2.40
  -2  12  -1   11.00    2.80
  -3  12  -1   -0.40    1.70
  -4  12  -1   29.60    4.20
  -5  12  -1    3.70    2.10
   8  11  -1    3.20    2.60
  -8 -11   1   -2.50    1.80
   7  11  -1   53.79    7.20
  -7 -11   1   54.79    5.20
  -6 -11   1   12.20    2.80
  -5 -11   1    4.20    2.10
  -4 -11   1   39.00    4.40
  -3 -11   1   25.30    3.80
  -2 -11   1    4.70    2.00
  -1 -11   1   23.90    3.60
   0 -11   1   40.80    4.30
  -2  11  -1   39.20    4.20
  -3  11  -1  110.19    7.40
  -4  11  -1    1.00    1.80
  -5  11  -1   82.79    6.30
  -6  11  -1    3.00    2.00
  -7  11  -1    9.70    2.80
  -8  11  -1   13.40    3.20
  10  10  -1   11.60    3.30
 -10 -10   1   13.40    2.90
   9  10  -1    5.30    2.80
  -9 -10   1    2.10    2.10
   8  10  -1   10.20    2.90
  -8 -10   1    5.90    2.30
   7  10  -1   62.09    5.70
  -7 -10   1   53.69    5.00
   6  10  -1   21.60    4.10
  -6 -10   1   16.70    3.30
   5  10  -1    7.40    2.50
  -5 -10   1    5.40    2.10
  -4 -10   1   15.10    2.70
  -3 -10   1   89.09    5.90
  -2 -10   1    1.60    1.60
  -1 -10   1  146.59    8.20
  -1  10  -1    0.40    1.40
  -2  10  -1   77.79    5.60
  -3  10  -1   44.10    4.20
  -4  10  -1   37.80    4.10
  -5  10  -1   61.39    5.20
  -6  10  -1   27.00    3.80
  -7  10  -1   35.90    4.30
  -8  10  -1   78.89    6.20
  -9  10  -1   12.40    2.90
 -10  10  -1    6.00    2.40
  11   9  -1    3.80    2.70
 -11  -9   1    6.30    2.30
  10   9  -1  140.59    9.50
 -10  -9   1  143.59    8.50
   9   9  -1   18.60    3.60
  -9  -9   1   18.70    3.00
   8   9  -1    3.40    2.20
  -8  -9   1    1.40    1.80
   7   9  -1  132.49    8.20
  -7  -9   1  122.49    7.40
   6   9  -1  107.19    7.20
  -6  -9   1  107.39    6.60
   5   9  -1   25.30    3.80
  -5  -9   1   19.20    3.20
   4   9  -1  139.29    8.20
  -4  -9   1  147.89    8.00
   3   9  -1    5.50    2.00
  -3  -9   1    3.50    1.70
  -2  -9   1    9.30    2.10
  -1  -9   1   53.09    4.30
   0   9  -1   19.00    2.70
  -1   9  -1    8.30    2.00
  -2   9  -1  362.26   16.80
  -3   9  -1    6.40    1.90
  -4   9  -1    1.10    1.50
  -5   9  -1   91.39    6.10
  -6   9  -1   19.50    3.20
   6  -9   1   15.30    7.00
  -7   9  -1    0.60    1.70
   7  -9   1    0.70    4.20
  -8   9  -1   42.00    4.40
   8  -9   1   42.60    9.50
  -9   9  -1   41.40    4.50
   9  -9   1   42.80   10.40
 -10   9  -1   28.10    3.90
  10  -9   1   15.80    6.70
 -11   9  -1   21.50    3.90
  11  -9   1   29.20    7.80
  13   8  -1   40.00    5.90
 -13  -8   1   48.00    4.90
  12   8  -1    6.70    3.10
 -12  -8   1   11.10    2.60
  11   8  -1   60.99    6.50
 -11  -8   1   65.39    5.30
  10   8  -1    4.20    2.70
 -10  -8   1    7.60    2.30
   9   8  -1   14.60    3.20
  -9  -8   1   10.80    2.50
   8   8  -1   68.49    5.80
  -8  -8   1   55.59    4.80
   7   8  -1   50.39    5.00
  -7  -8   1   48.60    4.20
   6   8  -1  208.78   11.10
  -6  -8   1  205.18   10.40
   5   8  -1    1.10    1.70
  -5  -8   1    5.90    1.80
   4   8  -1  242.38   12.30
  -4  -8   1  251.97   11.90
   3   8  -1   23.90    3.10
  -3  -8   1   18.60    2.90
   2   8  -1  109.09    6.30
  -2  -8   1  107.99    6.20
   1   8  -1  871.21   36.10
  -1  -8   1  846.42   36.30
   0   8  -1  202.58   10.00
  -1   8  -1   20.00    2.60
  -2   8  -1  320.57   14.90
  -3   8  -1   39.90    3.60
   3  -8   1   39.20    7.10
  -4   8  -1   27.10    3.20
   4  -8   1   32.50    6.70
  -5   8  -1  239.98   12.00
   5  -8   1  243.68   14.90
  -6   8  -1   14.70    2.80
   6  -8   1   13.70    4.70
  -7   8  -1   19.80    3.10
   7  -8   1   12.70    5.10
  -8   8  -1  157.98    9.00
   8  -8   1  161.38   13.60
  -9   8  -1    8.50    2.30
   9  -8   1    0.90    5.20
 -10   8  -1   72.49    5.70
  10  -8   1   65.99   11.90
 -11   8  -1   15.00    3.10
  11  -8   1   14.20    6.60
 -12   8  -1    9.10    2.70
  12  -8   1    9.40    6.80
 -14  -7   1   14.40    3.10
  13   7  -1    1.30    2.90
 -13  -7   1    5.00    2.10
  12   7  -1    5.40    2.90
 -12  -7   1    7.60    2.20
  11   7  -1    9.90    3.20
 -11  -7   1   10.50    2.30
  10   7  -1   57.59    5.90
 -10  -7   1   54.49    4.80
   9   7  -1  100.29    7.50
  -9  -7   1   98.59    6.20
   8   7  -1   35.20    4.90
  -8  -7   1   48.70    4.10
   7   7  -1   48.10    5.10
  -7  -7   1   47.60    3.90
   6   7  -1   13.00    2.60
  -6  -7   1    8.10    1.80
   5   7  -1   10.80    2.40
  -5  -7   1   13.50    2.50
   4   7  -1  202.48   10.30
  -4  -7   1  202.18    9.90
   3   7  -1  264.97   12.50
  -3  -7   1  264.37   12.20
   2   7  -1  199.18    9.40
  -2  -7   1  190.18    9.40
   1   7  -1  425.66   18.50
   0   7  -1   63.09    3.80
   0   7  -1   63.19    4.10
  -1   7  -1  188.88    8.60
  -1   7  -1  188.68    9.30
   1  -7   1  197.18   10.30
  -2   7  -1   70.89    4.40
   2  -7   1   65.29    6.30
  -3   7  -1   86.79    5.50
   3  -7   1  106.39    8.60
  -4   7  -1   49.50    3.80
   4  -7   1   46.70    7.30
  -5   7  -1   93.29    5.70
   5  -7   1   95.09    9.30
  -6   7  -1    2.20    1.40
   6  -7   1    5.60    4.10
  -7   7  -1   -1.20    1.30
   7  -7   1   -2.30    3.80
  -8   7  -1  159.98    9.30
   8  -7   1  192.18   14.50
  -9   7  -1  148.19    8.60
   9  -7   1  153.68   13.70
 -10   7  -1   19.10    3.40
  10  -7   1   18.50    6.60
 -11   7  -1  128.79    8.30
  11  -7   1  143.99   15.00
 -12   7  -1    8.40    2.70
  12  -7   1   14.90    7.00
 -13   7  -1    1.90    2.20
  13  -7   1    0.30    5.90
  14   6  -1    9.30    3.30
 -14  -6   1   15.60    3.00
  13   6  -1    9.80    3.20
 -13  -6   1   10.80    2.60
  12   6  -1   32.10    5.30
 -12  -6   1   39.00    4.00
  11   6  -1   12.80    3.10
 -11  -6   1   14.30    2.80
  10   6  -1   54.09    5.70
 -10  -6   1   49.50    4.20
   9   6  -1   58.29    5.50
  -9  -6   1   53.99    4.30
   8   6  -1   21.30    3.90
  -8  -6   1   20.00    2.80
   7   6  -1   60.69    5.60
  -7  -6   1   66.69    4.50
   6   6  -1  497.65   22.20
  -6  -6   1  476.65   21.20
   5   6  -1  253.97   12.40
  -5  -6   1  249.38   11.60
   4   6  -1   58.99    4.50
  -4  -6   1   59.49    3.90
  -3  -6   1   85.19    4.80
   2   6  -1  166.38    8.70
  -2  -6   1  201.48    8.80
   1   6  -1   92.29    4.90
   1   6  -1   90.19    5.00
  -1  -6   1   91.39    5.30
   0   6  -1  600.84   25.30
   0   6  -1  614.84   25.70
   0  -6   1  598.14   25.90
  -1   6  -1  113.29    5.90
   1  -6   1  110.29    6.80
  -2   6  -1  912.61   38.70
  -2   6  -1  938.61   39.70
   2  -6   1  998.70   41.00
  -3   6  -1   87.69    5.10
   3  -6   1   91.69    7.80
  -4   6  -1   19.30    2.30
   4  -6   1   16.30    3.90
  -5   6  -1   20.80    2.50
   5  -6   1   19.50    4.60
  -6   6  -1  216.78   10.90
   6  -6   1  235.08   15.90
  -7   6  -1   82.09    5.40
   7  -6   1   85.89   12.60
  -8   6  -1  126.29    7.40
   8  -6   1  139.69   14.60
  -9   6  -1    8.60    2.20
   9  -6   1    7.60    6.80
 -10   6  -1   50.49    4.60
  10  -6   1   56.69   12.80
 -11   6  -1   -0.30    1.70
  11  -6   1    0.90    6.40
 -12   6  -1   52.09    4.80
  12  -6   1   31.60    8.20
 -13   6  -1   12.80    2.90
  13  -6   1   13.30    7.20
 -14   6  -1   27.50    4.30
  14  -6   1   29.80    8.50
  15   5  -1   14.00    3.80
 -15  -5   1   14.30    3.20
  14   5  -1   17.20    3.90
 -14  -5   1   15.20    3.10
  13   5  -1   16.30    3.80
 -13  -5   1   16.50    2.90
  12   5  -1   10.60    3.10
 -12  -5   1    5.60    2.00
  11   5  -1   75.79    6.30
 -11  -5   1   55.19    4.60
  10   5  -1   41.60    4.90
 -10  -5   1   39.10    3.60
   9   5  -1  189.78   10.50
  -9  -5   1  180.68    9.30
   8   5  -1  201.88   10.90
  -8  -5   1  200.88    9.80
   7   5  -1  109.79    7.00
  -7  -5   1  112.79    6.10
   6   5  -1  157.18    8.50
  -6  -5   1  151.28    7.60
   4   5  -1   75.09    5.00
  -4  -5   1   77.29    4.40
   3   5  -1  841.32   34.70
  -3  -5   1  804.52   34.20
   2   5  -1  161.78    7.90
  -2  -5   1  159.98    7.60
   0   5  -1   75.99    4.30
   0   5  -1   86.29    4.40
   0  -5   1   75.49    5.40
  -1   5  -1   62.29    3.60
  -1   5  -1   56.59    3.10
  -2   5  -1    3.00    1.00
  -2   5  -1    1.80    0.70
  -3   5  -1  557.94   23.50
   3  -5   1  541.65   25.00
  -4   5  -1   61.49    4.00
   4  -5   1   63.99    8.10
  -5   5  -1  667.83   27.80
   5  -5   1  631.34   31.00
  -7   5  -1    1.70    1.20
   7  -5   1    1.30    6.90
   8  -5   1   -4.50    7.00
 -11   5  -1   31.90    3.70
  11  -5   1   -2.90    6.60
 -12   5  -1    9.30    2.50
 -13   5  -1   12.80    2.90
  13  -5   1   11.80    7.60
 -14   5  -1   -0.40    2.00
  14  -5   1    6.30    7.10
 -15   5  -1   10.10    2.90
  15   4  -1   19.90    4.10
 -15  -4   1   21.20    4.10
  14   4  -1   11.50    3.60
 -14  -4   1   11.00    2.70
  13   4  -1   18.10    3.60
 -13  -4   1   17.20    3.50
  12   4  -1   97.99    7.60
 -12  -4   1  102.79    6.40
  11   4  -1   51.39    5.50
 -11  -4   1   38.20    3.80
  10   4  -1   83.49    6.30
 -10  -4   1   74.79    5.00
   9   4  -1   74.79    5.70
  -9  -4   1   69.69    4.60
   8   4  -1    2.30    1.80
   8   4  -1    2.70    5.80
  -8  -4   1    1.20    1.10
   7   4  -1  165.88    8.90
  -7  -4   1  160.88    8.00
  -5  -4   1   23.40    2.30
   3   4  -1    1.10    1.10
  -3  -4   1   -2.00    0.90
   2   4  -1  108.79    5.80
  -2  -4   1  105.59    5.50
  -2  -4   1  123.99    5.40
   1   4  -1   59.19    3.30
   1   4  -1   56.99    3.20
  -1  -4   1   58.19    3.70
   0   4  -1  558.04   23.70
   0   4  -1  562.44   23.50
   0  -4   1  581.44   24.10
  -1   4  -1  185.38    7.10
  -1   4  -1  152.78    7.50
   1  -4   1  153.18    8.90
  -2   4  -1  272.07   11.90
  -3   4  -1  325.67   15.70
   3  -4   1  408.96   19.00
  -4   4  -1   11.50    1.80
  -5   4  -1   16.70    2.20
   5  -4   1    1.20    5.10
   5  -4   1    6.60    0.90
  -7   4  -1   30.60    3.00
   7  -4   1   34.10    2.60
  -9   4  -1   -0.80    1.20
   9  -4   1    1.20    7.40
 -10   4  -1   25.40    3.20
  10  -4   1   -2.10    7.70
 -11   4  -1   15.90    3.10
  11  -4   1    0.70    7.50
 -13   4  -1   32.60    4.00
  13  -4   1    4.40    7.30
 -14   4  -1   54.19    5.20
  14  -4   1   42.10   13.60
 -15   4  -1    7.50    2.80
  15  -4   1    3.60    6.80
  16   3  -1   14.80    4.00
 -16  -3   1   11.90    3.10
  15   3  -1   36.20    5.70
 -15  -3   1   34.90    4.40
  14   3  -1  102.59    8.30
 -14  -3   1  110.69    7.30
  13   3  -1   37.00    5.20
 -13  -3   1   31.00    4.10
  12   3  -1    5.50    2.60
  12   3  -1   37.80   11.00
  11   3  -1   84.29    6.60
 -11  -3   1   79.09    5.30
  10   3  -1  127.69    8.30
 -10  -3   1  137.39    7.30
   9   3  -1  103.49    6.80
  -9  -3   1  103.99    5.90
   8   3  -1   16.80    3.40
   8   3  -1    4.70    7.00
  -8  -3   1   21.60    2.30
   7   3  -1  112.99    6.70
  -7  -3   1   98.79    5.40
   6   3  -1   10.30    2.20
   6   3  -1   24.90    7.90
  -6  -3   1   13.00    1.80
   4   3  -1  295.47   12.90
  -4  -3   1  271.37   12.20
   3   3  -1   71.99    4.20
  -3  -3   1   72.79    3.70
   2   3  -1  338.07   13.40
  -2  -3   1  297.77   13.10
  -2  -3   1  292.47   13.00
   1   3  -1  255.87   11.00
  -1  -3   1  259.07   11.10
   0   3  -1   92.89    4.40
   0   3  -1   92.79    4.30
  -1   3  -1  373.86   17.50
  -1   3  -1  420.66   17.10
   1  -3   1  463.05   18.60
  -2   3  -1  396.36   17.40
   2  -3   1  431.76   18.70
  -3   3  -1   31.40    2.20
  -4   3  -1  169.18    7.60
   4  -3   1  152.48    6.90
  -5   3  -1   44.10    3.10
   5  -3   1   44.20    2.70
  -6   3  -1   52.19    3.70
   6  -3   1   58.49    3.40
  -7   3  -1  205.08    9.60
   7  -3   1  192.98    9.20
  -8   3  -1  105.89    5.90
   8  -3   1  102.09    5.60
  -9   3  -1   56.79    4.20
   9  -3   1   53.19    4.20
 -10   3  -1   34.80    3.50
  10  -3   1   23.50    4.70
 -12   3  -1   -0.10    1.70
  12  -3   1   -2.90    7.10
 -13   3  -1   13.90    2.70
  13  -3   1    7.20    8.00
 -15   3  -1    2.20    2.20
  15  -3   1   -0.50    6.70
  16   2  -1   16.20    3.90
  16   2  -1   -2.80    6.60
 -16  -2   1   17.00    3.20
  15   2  -1   47.40    5.90
 -15  -2   1   42.00    4.70
  14   2  -1   25.30    5.20
  14   2  -1    3.20    7.60
 -14  -2   1   26.00    3.90
  13   2  -1   46.60    5.50
 -13  -2   1   48.70    4.60
  12   2  -1    2.60    7.60
  12   2  -1   24.90    4.20
 -12  -2   1   17.10    3.20
  11   2  -1   66.59    6.10
 -11  -2   1   75.59    5.20
  10   2  -1  133.89    8.50
 -10  -2   1  159.08    8.00
   9   2  -1  110.39    7.10
  -9  -2   1  114.79    6.20
   8   2  -1  166.28    9.10
  -8  -2   1  174.98    8.30
   7   2  -1  112.19    6.40
  -7  -2   1  102.99    5.50
   6   2  -1   -0.90    6.30
   6   2  -1    2.00    1.40
  -6  -2   1    5.90    1.20
   4   2  -1  104.99    5.60
  -4  -2   1  107.19    5.00
   3   2  -1  736.33   30.80
  -3  -2   1  742.93   31.00
   2   2  -1  204.18    8.80
  -2  -2   1  183.18    8.40
  -2  -2   1  206.68    8.80
   1   2  -1 1009.10   41.50
  -1  -2   1 1025.60   41.50
   0   2  -1   12.70    1.00
   0   2  -1   13.50    1.00
   0  -2   1   12.50    1.50
  -1   2  -1  310.57   12.60
   1  -2   1  286.77   13.30
  -2   2  -1   88.69    4.40
   2  -2   1   92.89    6.30
  -3   2  -1   66.09    3.40
   3  -2   1   63.39    3.00
  -4   2  -1  386.06   16.00
   4  -2   1  361.86   15.60
  -7   2  -1   40.20    3.10
   7  -2   1   41.80    3.20
  -8   2  -1  131.99    6.80
   8  -2   1  122.89    6.70
  -9   2  -1    8.50    1.80
   9  -2   1    3.00    7.40
   9  -2   1    6.90    1.80
 -10   2  -1   31.80    3.40
  10  -2   1   30.70    3.70
 -12   2  -1   17.30    3.10
  12  -2   1   22.00    3.70
  12  -2   1    5.10    7.90
 -13   2  -1   36.10    4.00
  13  -2   1    2.60    7.70
 -15   2  -1   10.00    2.70
  15  -2   1    2.70    7.20
 -16   2  -1    0.20    2.20
  16   1  -1   35.10    6.00
 -16  -1   1   40.60    4.70
  15   1  -1   -3.70    7.80
  15   1  -1   13.60    3.50
 -15  -1   1   14.20    2.90
  14   1  -1    4.80    2.80
  14   1  -1   -8.10    7.70
 -14  -1   1    6.40    2.30
  13   1  -1    0.90    7.20
  13   1  -1    3.30    2.40
 -13  -1   1   -1.10    1.50
  12   1  -1    1.20    2.10
  12   1  -1   -2.50    7.90
 -12  -1   1    1.70    1.80
  11   1  -1   77.59    6.00
 -11  -1   1   60.89    4.70
  10   1  -1  111.09    7.00
 -10  -1   1  100.89    6.30
   9   1  -1  113.49    6.90
  -9  -1   1  114.09    6.10
   8   1  -1   35.70    3.60
   7   1  -1  138.99    7.30
  -7  -1   1  127.09    6.50
   6   1  -1  156.58    7.80
  -6  -1   1  146.49    7.10
   3   1  -1  580.74   25.20
  -3  -1   1  582.24   24.90
  -3  -1   1  657.73   25.90
   2   1  -1   82.09    3.90
  -2  -1   1   81.39    3.70
  -2  -1   1   85.59    4.30
   1   1  -1   24.30    1.30
  -1  -1   1   22.60    1.20
  -1  -1   1   22.40    1.50
   0   1  -1   22.00    1.00
   0   1  -1   21.30    1.10
   0  -1   1   20.50    1.40
  -1   1  -1    4.90    0.60
   1  -1   1    4.80    0.40
   1  -1   1    2.70    1.30
  -3   1  -1  851.01   34.60
   3  -1   1  835.52   34.50
  -4   1  -1   36.10    2.40
   6  -1   1    3.10    7.20
  -7   1  -1   79.89    5.00
   7  -1   1  100.19    5.40
  -8   1  -1   75.99    4.90
   8  -1   1   85.49    5.40
  -9   1  -1    4.70    1.60
   9  -1   1    7.70    2.00
   9  -1   1    7.40    7.60
 -10   1  -1  169.38    8.70
  10  -1   1  163.88    9.10
 -11   1  -1   22.50    3.30
  11  -1   1   21.50    3.70
  11  -1   1   -2.00    8.50
 -12   1  -1  116.79    7.10
  12  -1   1  116.89    7.70
 -13   1  -1   10.20    2.40
  13  -1   1   -0.10    7.30
  13  -1   1   10.00    2.80
 -14   1  -1   23.30    3.70
  14  -1   1    3.10    7.20
  14  -1   1   22.70    4.50
 -16   1  -1   11.30    3.10
  16  -1   1    6.10    6.30
  16   0  -1   -3.30    7.60
  16   0  -1    7.70    3.30
 -16   0   1    7.80    2.60
  15   0  -1   50.99    6.10
 -15   0   1   50.59    4.90
  14   0  -1   44.30    5.30
 -14   0   1   45.30    4.40
  13   0  -1   -3.80    7.00
  13   0  -1    9.80    2.80
 -13   0   1    9.80    2.30
  12   0  -1   85.19    6.50
 -12   0   1   74.79    5.50
  11   0  -1    6.70    2.30
 -11   0   1    5.20    1.80
  10   0  -1   44.60    4.60
 -10   0   1   61.89    4.40
   9   0  -1   54.29    4.60
  -9   0   1   54.39    3.80
  -8   0   1   29.70    2.70
   7   0  -1    3.90    7.20
   7   0  -1   15.90    2.80
  -7   0   1   18.50    2.10
   6   0  -1   -0.10    6.90
  -5   0   1   14.80    1.50
   4   0  -1  137.99    6.50
  -4   0   1  141.59    6.30
   3   0  -1   53.99    2.80
  -3   0   1   53.19    2.60
   2   0  -1   -3.80    0.90
  -2   0   1   -5.80    1.40
  -2   0   1   -2.70    0.80
   1   0  -1    0.50    0.20
  -1   0   1    0.40    0.20
  -1   0   1    0.50    0.40
  -1   0  -1    3.30    0.50
   1   0   1    4.10    0.90
   1   0   1    3.90    0.60
  -2   0  -1    0.30    0.40
   2   0   1   -1.90    1.00
   2   0   1    0.20    0.40
   4   0   1   15.90    1.80
   5   0   1    2.90    4.90
  -6   0  -1   46.60    3.10
   6   0   1   36.90    3.40
  -7   0  -1   19.90    2.80
   8   0   1   -0.20    6.70
   8   0   1   26.40    3.10
  -9   0  -1  130.09    7.00
   9   0   1  133.59    7.70
 -10   0  -1   20.70    3.00
  10   0   1   11.00    9.90
 -11   0  -1  177.58    9.60
  11   0   1  192.38   10.40
 -12   0  -1   11.30    2.40
  12   0   1   -1.90    6.20
 -13   0  -1    6.10    2.20
  13   0   1    3.50    6.20
  13   0   1    9.90    2.80
 -14   0  -1   10.80    2.60
  14   0   1   10.10    3.10
  14   0   1   -2.00    6.80
 -15   0  -1   82.29    6.40
  15   0   1   88.49    7.70
 -16   0  -1   68.39    6.20
  16   0   1   50.79   12.40
  16   0   1   66.39    9.80
  16  -1  -1   -2.20    8.00
 -16   1   1   33.90    4.30
  15  -1  -1   12.50    8.40
  15  -1  -1   23.40    4.90
 -15   1   1   15.70    3.00
  14  -1  -1    3.80    2.70
  14  -1  -1   -4.00    7.70
 -14   1   1    6.20    2.30
  13  -1  -1   -1.50    7.80
  13  -1  -1    0.60    2.10
 -13   1   1    3.70    1.70
  12  -1  -1    1.30    2.10
  12  -1  -1   -8.50    8.50
 -12   1   1    0.60    1.50
  11  -1  -1   63.99    5.20
 -11   1   1   59.89    4.50
  10  -1  -1  118.69    7.10
 -10   1   1  112.49    6.40
   9  -1  -1  116.49    6.70
  -9   1   1  108.29    6.10
   8  -1  -1   35.20    3.30
  -8   1   1   39.00    3.00
   4  -1  -1   41.10    2.50
  -4   1   1   40.50    2.40
   3  -1  -1  592.04   24.30
  -3   1   1  591.04   24.30
   2  -1  -1   77.39    3.60
  -2   1   1   81.79    4.40
  -2   1   1   82.19    3.60
  -1   1   1   20.00    1.70
  -1   1   1   20.50    1.20
  -1   1   1   21.70    1.10
   0  -1  -1   22.00    1.10
   0   1   1   22.60    1.30
   0   1   1   19.80    1.20
  -1  -1  -1    4.70    0.70
   1   1   1    4.80    0.90
   1   1   1    3.70    0.70
  -2  -1  -1  160.48    6.90
   2   1   1  156.08    7.30
   2   1   1  161.78    7.10
  -3  -1  -1  865.11   35.10
   3   1   1  845.82   35.40
  -4  -1  -1   39.10    2.40
   4   1   1   34.40    2.90
  -7  -1  -1   74.99    4.60
   7   1   1   79.09    5.10
  -8  -1  -1   82.79    4.80
   8   1   1   70.89    5.20
  -9  -1  -1    6.20    1.60
   9   1   1    5.60    2.00
   9   1   1    1.90    6.60
 -10  -1  -1  166.48    8.90
  10   1   1  174.78    9.70
 -11  -1  -1   18.70    3.20
  11   1   1    8.30    6.30
  11   1   1   28.10    4.10
 -12  -1  -1  138.99    7.70
  12   1   1  114.39    8.20
 -13  -1  -1    9.00    2.40
  13   1   1   12.00    3.00
  13   1   1    3.30    6.40
 -14  -1  -1   18.50    3.80
  14   1   1   23.00    4.10
 -15  -1  -1   63.19    5.90
  15   1   1   68.89    7.20
 -16  -1  -1   12.30    3.20
  16   1   1   15.20    3.90
  16   1   1   11.30    6.30
  16  -2  -1   -1.80    8.00
 -16   2   1   18.10    3.50
  15  -2  -1   -9.20    9.80
  14  -2  -1    1.90    8.60
 -14   2   1   27.80    3.80
  13  -2  -1   47.40    5.00
 -13   2   1   42.50    4.30
  12  -2  -1   -0.80    9.90
  12  -2  -1   17.00    3.80
 -12   2   1   19.50    3.00
  11  -2  -1   68.39    5.30
 -11   2   1   75.09    5.00
   8  -2  -1  172.38    8.50
  -8   2   1  172.58    8.40
   7  -2  -1  109.99    5.70
  -7   2   1  103.59    5.60
   6  -2  -1    2.60    1.20
  -6   2   1    5.70    1.20
   5  -2  -1  114.79    5.50
  -5   2   1  114.59    5.60
   4  -2  -1  109.79    5.10
  -4   2   1  109.39    5.20
   3  -2  -1  724.63   30.60
  -3   2   1  774.12   30.80
  -2   2   1  193.88    8.40
  -2   2   1  202.88    8.60
  -1   2   1 1046.50   42.30
  -1   2   1 1028.70   42.20
   0   2   1   11.10    1.00
   0   2   1   12.30    1.10
   0   2   1    9.80    1.30
  -1  -2  -1  316.57   13.50
   1   2   1  329.17   13.30
   1   2   1  319.17   13.60
  -2  -2  -1   88.59    4.30
   2   2   1   88.69    4.60
  -4  -2  -1  372.66   15.90
   4   2   1  375.26   16.40
  -5  -2  -1  116.79    5.90
   5   2   1  121.69    6.50
  -6  -2  -1   -0.70    1.00
   6   2   1    1.50    4.20
   6   2   1   -2.70    1.30
  -7  -2  -1   41.40    3.20
   7   2   1   45.20    4.00
  -8  -2  -1  120.69    6.50
   8   2   1  125.99    7.40
  -9  -2  -1    9.00    1.90
   9   2   1    8.90    2.30
   9   2   1   -4.80    5.70
 -10  -2  -1   23.60    3.20
  10   2   1   23.80    4.10
 -11  -2  -1   75.79    5.50
  11   2   1   81.79    6.40
 -12  -2  -1   22.00    3.60
  12   2   1   -0.10    6.40
  12   2   1   14.80    3.20
 -13  -2  -1   35.70    4.40
  13   2   1   40.30    5.30
 -14  -2  -1   73.89    6.10
  14   2   1   74.79    7.40
 -15  -2  -1    8.30    2.70
  15   2   1    8.50    3.30
  15   2   1    6.10    5.70
 -16  -2  -1    0.40    2.30
  16   2   1    4.30    3.10
  16  -3  -1    0.50    8.50
 -16   3   1   14.00    3.20
  15  -3  -1    2.00    8.40
 -15   3   1   36.60    4.50
  13  -3  -1    2.10    8.80
 -13   3   1   30.80    3.70
  12  -3  -1   -3.10    7.70
 -12   3   1    7.40    2.10
  10  -3  -1  147.29    8.10
 -10   3   1  155.58    8.20
   8  -3  -1   14.90    2.50
   8  -3  -1    0.20    9.70
  -8   3   1   22.20    2.40
   7  -3  -1   97.59    5.20
  -7   3   1   97.69    5.40
   6  -3  -1   15.90    1.90
   6  -3  -1   -3.00    8.20
  -6   3   1   13.70    2.10
   4  -3  -1  268.77   11.50
  -4   3   1  271.07   11.80
  -2   3   1  280.57   11.90
  -2   3   1  288.77   12.20
  -1   3   1  244.28   10.30
  -1   3   1  240.08   10.50
   0   3   1   95.79    4.50
   0   3   1   86.19    4.40
  -1  -3  -1  366.26   16.20
   1   3   1  406.06   16.40
  -2  -3  -1  399.06   16.50
   2   3   1  380.86   16.70
  -3  -3  -1   27.60    2.10
   3   3   1   34.00    2.70
   3   3   1   29.00    2.60
  -4  -3  -1  162.78    7.80
   4   3   1  178.58    8.70
   4   3   1  162.18    8.40
  -5  -3  -1   46.40    3.40
   5   3   1   59.89    4.20
  -6  -3  -1   57.69    3.70
  -7  -3  -1  185.58    9.00
   7   3   1  190.78    9.90
  -8  -3  -1   92.69    5.40
   8   3   1   93.19    6.40
  -9  -3  -1   48.20    3.90
 -10  -3  -1   29.80    3.30
  10   3   1   27.10    4.20
 -11  -3  -1  141.89    8.00
  11   3   1  139.59    9.00
 -12  -3  -1    1.40    1.90
  12   3   1   -4.40    5.00
  12   3   1   -1.30    2.20
 -13  -3  -1   23.00    3.70
  13   3   1   15.60    3.70
 -14  -3  -1   55.39    5.30
  14   3   1   58.89    6.60
 -15  -3  -1    2.60    2.30
  15   3   1    3.40    2.90
  15  -4  -1    0.40    8.00
 -15   4   1   20.50    3.50
  14  -4  -1   -3.90    8.90
 -14   4   1    9.80    2.60
  13  -4  -1    0.70    9.40
 -13   4   1   28.70    3.70
 -11   4   1   51.39    4.50
 -10   4   1   97.69    6.20
   9  -4  -1   74.89    4.70
  -9   4   1   71.09    4.80
   8  -4  -1    2.40    1.20
   8  -4  -1   -3.40    9.50
  -8   4   1    2.20    1.20
   7  -4  -1  179.98    8.30
  -7   4   1  174.58    8.70
   6  -4  -1   74.09    4.00
  -6   4   1   76.49    4.50
   5  -4  -1   -8.10    7.80
   5  -4  -1   19.50    1.80
   0   4   1  565.54   23.60
   0   4   1  563.44   23.60
  -1  -4  -1  149.59    7.00
   1   4   1  151.38    7.10
  -2  -4  -1  264.87   11.80
   2   4   1  271.77   12.10
  -3  -4  -1  317.97   14.10
   3   4   1  329.67   14.60
  -4  -4  -1   13.30    2.20
   4   4   1   10.90    2.00
   4   4   1   12.30    2.60
  -5  -4  -1   12.30    2.10
   5   4   1   21.10    3.90
  -6  -4  -1   87.59    5.30
   6   4   1  105.39    6.90
   6   4   1  100.19    6.30
  -7  -4  -1   31.00    2.90
   7   4   1   32.30    3.80
   7   4   1   21.90    5.90
  -8  -4  -1  141.09    7.40
   8   4   1  139.29    8.40
  -9  -4  -1    1.10    1.40
   9   4   1   -0.30    1.90
   9   4   1    2.40    4.00
 -10  -4  -1   19.50    3.00
  10   4   1   25.10    4.30
 -11  -4  -1   15.10    2.60
  11   4   1   14.90    3.40
 -12  -4  -1   49.80    4.60
  12   4   1   47.60    5.80
 -13  -4  -1   32.30    4.40
  13   4   1   39.70    5.60
 -14  -4  -1   43.50    4.90
  14   4   1   57.29    6.40
 -15  -4  -1    6.10    2.60
  15   4   1    5.30    3.20
  15  -5  -1   -4.00    8.60
 -15   5   1   12.10    3.00
  14  -5  -1   -3.10    9.20
 -14   5   1    7.40    2.60
  13  -5  -1   -1.80    9.40
 -13   5   1   19.10    3.50
  12  -5  -1   -5.60    8.10
 -12   5   1    6.60    2.20
  11  -5  -1    2.00    8.90
  10  -5  -1   -7.10    9.50
   6  -5  -1  163.08    7.60
  -6   5   1  173.98    8.40
   5  -5  -1   56.79    3.10
  -5   5   1   56.59    3.70
  -3   5   1  810.72   33.50
  -3   5   1  791.62   32.90
  -2   5   1  142.09    6.80
  -2   5   1  159.28    7.30
  -1   5   1   61.89    3.70
  -1   5   1   66.19    3.70
   0   5   1   68.99    4.10
   0   5   1   70.49    4.00
  -1  -5  -1   59.59    3.60
   1   5   1   57.19    3.80
  -2  -5  -1    4.60    1.30
  -3  -5  -1  568.54   23.80
   3   5   1  549.25   24.10
  -4  -5  -1   48.90    3.40
   4   5   1   47.50    3.90
  -5  -5  -1  621.74   26.80
   5   5   1  622.24   27.40
   5   5   1  641.74   26.40
  -6  -5  -1   44.80    3.60
   6   5   1   46.60    4.60
   6   5   1   51.69    4.70
  -7  -5  -1    1.40    1.60
   7   5   1    3.30    2.00
  -8  -5  -1   29.60    3.30
   8   5   1   35.30    4.50
  -9  -5  -1   99.59    6.20
   9   5   1  115.69    7.80
 -10  -5  -1   96.89    5.90
  10   5   1   86.29    7.10
 -11  -5  -1   29.00    3.70
  11   5   1   25.90    4.90
 -12  -5  -1    5.90    2.10
  12   5   1    6.00    2.70
 -13  -5  -1   15.10    3.00
  13   5   1   13.20    3.60
 -14  -5  -1    1.30    2.10
  14   5   1    1.30    2.60
 -15  -5  -1    6.60    2.60
  14  -6  -1   -5.50    7.80
 -14   6   1   11.80    2.80
  13  -6  -1    0.50    7.70
 -13   6   1    8.50    2.50
  12  -6  -1   -1.10    9.40
 -12   6   1   33.30    3.90
  11  -6  -1   -7.10    8.60
 -11   6   1   13.50    2.50
  10  -6  -1    0.90    8.80
   8  -6  -1   -3.90    8.60
  -8   6   1   21.90    2.80
  -7   6   1   63.49    4.50
  -4   6   1   65.29    3.50
  -4   6   1   63.79    4.10
  -3   6   1   89.39    5.00
  -3   6   1   84.19    4.30
  -2   6   1  149.39    7.50
  -2   6   1  155.68    7.10
  -1   6   1   94.09    5.10
  -1   6   1   92.69    4.90
   0  -6  -1  539.75   24.10
   0   6   1  576.64   24.10
   0   6   1  598.54   24.40
  -1  -6  -1  107.49    5.80
   1   6   1  113.59    5.90
  -2  -6  -1  926.41   38.90
   2   6   1  936.11   39.10
  -3  -6  -1   86.89    5.00
   3   6   1   85.59    5.30
  -4  -6  -1   18.90    2.50
   4   6   1   16.30    3.00
  -5  -6  -1   16.70    2.60
   5   6   1   19.40    3.10
  -6  -6  -1  197.98    9.90
   6   6   1  202.88   10.80
  -7  -6  -1   72.69    5.10
   7   6   1   76.79    5.80
  -8  -6  -1  107.69    6.60
   8   6   1  123.79    7.80
  -9  -6  -1    7.00    2.00
   9   6   1    7.80    2.70
 -10  -6  -1   42.50    4.10
  10   6   1   43.90    5.20
 -11  -6  -1    0.90    1.60
  11   6   1   -0.80    2.10
 -12  -6  -1   50.79    4.80
  12   6   1   50.09    6.10
 -13  -6  -1   10.50    2.80
  13   6   1   16.60    3.90
 -14  -6  -1   27.90    4.30
  14   6   1   26.80    5.70
 -14   7   1   22.20    4.10
  13  -7  -1    2.60    8.20
 -13   7   1    3.30    2.20
  12  -7  -1   -0.80    7.40
 -12   7   1    4.50    2.20
  11  -7  -1    3.30    7.40
 -11   7   1   13.20    2.70
   8  -7  -1   -1.20    8.50
  -6   7   1   11.60    2.10
   5  -7  -1  -12.80    5.90
  -3   7   1  266.17   14.60
  -3   7   1  387.96   15.00
   2  -7  -1  159.68   10.80
  -2   7   1  189.78    8.50
  -2   7   1  204.48    9.20
   1  -7  -1  320.37   19.30
  -1   7   1  425.46   17.30
  -1   7   1  411.96   16.80
   0   7   1   66.89    4.20
  -1  -7  -1  180.58    9.00
   1   7   1  188.18    9.00
  -2  -7  -1   62.29    4.30
   2   7   1   65.79    4.50
  -3  -7  -1   81.39    5.20
   3   7   1   88.79    5.60
  -4  -7  -1   47.10    3.90
  -5  -7  -1   93.49    5.80
   5   7   1   99.49    6.50
  -6  -7  -1    0.50    1.50
   6   7   1    0.60    1.90
  -7  -7  -1    0.60    1.60
   7   7   1    0.80    2.00
  -8  -7  -1  160.38    8.50
   8   7   1  142.09    9.10
  -9  -7  -1  147.49    8.20
   9   7   1  138.09    9.00
 -10  -7  -1   14.30    2.70
  10   7   1   19.60    3.60
 -11  -7  -1  134.79    8.10
  11   7   1  128.69    9.00
 -12  -7  -1    9.40    2.50
  12   7   1    9.40    3.10
 -13  -7  -1    4.40    2.30
  13   7   1    0.60    2.80
 -13   8   1   44.70    5.20
  12  -8  -1    6.70    7.90
 -12   8   1   10.40    2.70
  10  -8  -1   -7.00    6.60
 -10   8   1    6.50    2.20
   9  -8  -1   -0.20    6.40
  -9   8   1   17.00    3.00
  -6   8   1  198.78   10.30
   5  -8  -1   -3.00    4.60
  -5   8   1    3.00    1.60
   4  -8  -1  234.98   14.80
  -4   8   1  259.47   12.10
  -3   8   1   25.10    2.90
  -2   8   1  113.59    6.50
  -1   8   1  865.91   36.30
  -1   8   1  840.92   35.80
   0  -8  -1  202.38   10.00
   0   8   1  202.08    9.80
  -1  -8  -1   20.00    2.90
   1   8   1   18.40    2.90
  -2  -8  -1  305.67   14.20
   2   8   1  304.97   14.30
  -3  -8  -1   40.20    3.80
   3   8   1   43.60    4.30
  -4  -8  -1   24.40    3.30
   4   8   1   27.20    3.70
  -5  -8  -1  251.47   11.90
   5   8   1  231.38   12.30
  -6  -8  -1   20.80    3.10
   6   8   1   13.00    2.70
  -7  -8  -1   15.10    3.00
   7   8   1   12.70    2.80
  -8  -8  -1  141.49    8.10
   8   8   1  142.69    9.00
  -9  -8  -1    5.70    2.20
   9   8   1    6.10    2.70
 -10  -8  -1   62.49    5.50
  10   8   1   64.99    6.30
 -11  -8  -1   16.00    3.00
  11   8   1   18.40    3.70
 -12  -8  -1   11.80    2.70
  12   8   1    7.40    3.20
  11  -9  -1    1.10    6.50
 -11   9   1    2.10    2.10
  10  -9  -1  163.58   16.70
 -10   9   1  161.18    9.50
   9  -9  -1   18.90    7.50
  -9   9   1   22.90    3.60
   8  -9  -1   -0.20    6.00
  -8   9   1    2.40    1.90
   7  -9  -1  148.19   13.70
  -7   9   1  133.59    8.20
  -6   9   1  110.59    6.90
  -5   9   1   20.50    3.20
  -4   9   1  157.88    8.60
  -3   9   1    3.50    1.50
  -2   9   1   10.60    2.10
  -1   9   1   65.99    4.70
   0  -9  -1   18.90    3.20
  -1  -9  -1    3.70    1.90
   1   9   1    6.70    2.00
  -2  -9  -1  344.87   16.10
   2   9   1  349.37   16.10
  -3  -9  -1    9.00    2.10
   3   9   1    4.00    1.90
  -4  -9  -1    1.40    1.70
   4   9   1    0.60    1.80
  -5  -9  -1   90.59    6.00
   5   9   1   83.89    6.30
  -6  -9  -1   15.40    2.70
   6   9   1   18.00    4.00
  -7  -9  -1    0.10    1.70
   7   9   1   -2.50    1.90
  -8  -9  -1   37.40    4.20
   8   9   1   37.80    5.10
  -9  -9  -1   44.50    4.60
   9   9   1   36.90    5.10
 -10  -9  -1   23.30    4.20
  10   9   1   21.30    4.70
 -11  -9  -1   25.70    4.30
  11   9   1   17.90    3.80
 -10  10   1   10.20    2.70
  -9  10   1    5.20    2.30
  -8  10   1   10.50    2.60
  -7  10   1   63.89    5.30
  -6  10   1   20.00    3.30
  -5  10   1    4.70    1.90
  -4  10   1   18.30    3.10
  -3  10   1   78.09    5.60
  -2  10   1    2.90    1.60
   0 -10  -1   18.20    3.40
  -1 -10  -1    2.90    1.70
  -2 -10  -1   69.09    5.20
  -3 -10  -1   41.40    4.20
   3  10   1   38.80    4.80
  -4 -10  -1   34.30    4.00
   4  10   1   31.90    4.20
  -5 -10  -1   59.99    5.00
   5  10   1   58.89    5.60
  -6 -10  -1   19.40    3.90
   6  10   1   29.90    4.50
  -7 -10  -1   31.90    4.10
   7  10   1   27.60    4.50
  -8 -10  -1   65.19    5.70
   8  10   1   71.89    6.60
  -9 -10  -1   13.40    2.90
   9  10   1   12.70    3.50
 -10 -10  -1    6.10    2.60
  10  10   1    4.20    2.90
  -8  11   1    1.20    1.90
  -7  11   1   52.29    5.20
  -6  11   1    9.90    2.50
  -5  11   1    5.90    2.20
  -4  11   1   46.20    4.60
  -3  11   1   30.60    4.00
  -2  11   1    4.80    2.00
   1 -11  -1   25.90    3.80
   0 -11  -1   35.20    4.10
  -1 -11  -1   13.90    2.70
  -2 -11  -1   37.80    4.20
  -3 -11  -1   92.09    6.50
  -4 -11  -1    0.50    1.80
  -5 -11  -1   81.49    6.10
  -6 -11  -1    2.10    2.20
   6  11   1    3.80    2.60
  -7 -11  -1    7.10    2.30
   7  11   1    3.70    2.60
  -8 -11  -1    9.70    2.70
   8  11   1   11.90    3.50
  -5  12   1   11.90    2.70
  -4  12   1   10.80    2.70
  -3  12   1    1.40    1.90
   2 -12  -1   11.20    2.80
   1 -12  -1   -0.90    1.90
   0 -12  -1   63.49    5.50
  -1 -12  -1    9.10    2.60
  -2 -12  -1   10.80    2.70
  -3 -12  -1   -0.80    1.90
  -4 -12  -1   27.00    4.30
  -5 -12  -1    5.40    2.40
  -5 -12   2   72.69    6.10
  -4 -12   2    5.50    2.40
  -3 -12   2   64.59    5.50
  -2 -12   2    0.00    1.80
  -1 -12   2   20.20    4.00
   0 -12   2    5.80    2.20
  -2  12  -2    5.70    2.20
  -3  12  -2   56.89    5.30
  -4  12  -2    1.20    2.00
   8  11  -2   13.20    3.30
  -8 -11   2    9.50    2.70
  -7 -11   2   16.50    3.10
  -6 -11   2   64.09    5.30
  -5 -11   2    4.10    2.20
  -4 -11   2   34.90    4.10
  -3 -11   2   73.99    5.70
  -2 -11   2   63.89    5.20
  -1 -11   2   45.30    4.70
   0 -11   2  130.19    7.90
  -1  11  -2    4.90    1.90
  -2  11  -2    1.50    1.70
  -3  11  -2   20.00    3.40
  -4  11  -2   35.30    4.20
  -5  11  -2   14.20    2.90
  -6  11  -2   93.19    6.90
  -7  11  -2   15.40    3.10
  10  10  -2   16.60    3.60
 -10 -10   2   18.00    3.30
   9  10  -2   48.60    5.60
  -9 -10   2   37.00    4.60
   8  10  -2   12.00    3.10
  -8 -10   2    9.70    2.40
   7  10  -2    4.70    2.50
  -7 -10   2    3.80    2.10
   6  10  -2   17.00    3.70
  -6 -10   2   15.40    2.70
  -5 -10   2   25.80    3.70
  -4 -10   2   98.79    6.40
  -3 -10   2  198.68   10.30
  -2 -10   2   10.20    2.30
  -1 -10   2    7.10    2.10
  -1  10  -2    7.30    2.00
  -2  10  -2   13.70    2.60
  -3  10  -2   58.39    4.90
  -4  10  -2    2.20    1.70
  -5  10  -2   10.40    2.40
  -6  10  -2   68.29    5.60
  -7  10  -2   18.10    3.60
  -8  10  -2   43.80    4.80
  -9  10  -2   37.20    4.60
  11   9  -2    9.10    3.20
 -11  -9   2    7.90    2.50
  10   9  -2   33.40    5.30
 -10  -9   2   37.30    4.20
   9   9  -2   23.70    4.40
  -9  -9   2   21.50    3.50
   8   9  -2    1.70    2.30
  -8  -9   2    2.60    1.90
   7   9  -2   16.30    3.10
  -7  -9   2   19.40    3.10
   6   9  -2   19.10    3.70
  -6  -9   2    8.70    2.10
   5   9  -2   27.70    3.70
  -5  -9   2   20.80    3.30
   4   9  -2   27.50    3.60
  -4  -9   2   23.20    3.40
   3   9  -2    4.90    2.10
  -3  -9   2   -0.20    1.50
  -2  -9   2   31.40    3.40
  -1  -9   2   13.50    2.70
   0   9  -2   54.89    4.30
  -1   9  -2   49.99    4.10
  -2   9  -2    4.40    1.70
  -3   9  -2   10.70    2.30
  -4   9  -2   12.00    2.40
  -5   9  -2    9.40    2.20
  -6   9  -2   10.40    2.30
   6  -9   2    9.20    4.50
  -7   9  -2    7.50    2.30
   7  -9   2    7.60    4.70
  -8   9  -2   29.00    3.90
   8  -9   2   30.60    9.20
  -9   9  -2   65.09    5.50
   9  -9   2   59.39   10.90
 -10   9  -2   18.70    3.70
  10  -9   2   25.30    6.90
 -11   9  -2    9.50    2.80
  11  -9   2    9.20    6.20
  13   8  -2   14.10    3.60
 -13  -8   2    7.60    2.40
  12   8  -2    3.20    2.80
 -12  -8   2    8.40    2.40
  11   8  -2   13.00    3.40
 -11  -8   2    5.70    2.20
  10   8  -2    1.20    2.40
 -10  -8   2    6.10    2.20
   9   8  -2   34.30    5.00
  -9  -8   2   33.60    3.90
   8   8  -2   23.00    4.50
  -8  -8   2   19.50    3.00
   7   8  -2   15.10    3.10
  -7  -8   2   19.30    3.10
   6   8  -2   13.90    2.80
  -6  -8   2   15.30    2.90
   5   8  -2   11.50    2.40
  -5  -8   2   12.30    2.20
   4   8  -2  152.58    7.90
  -4  -8   2  107.09    6.90
   3   8  -2   57.79    4.50
  -3  -8   2   62.39    4.30
   2   8  -2  103.59    6.10
  -2  -8   2  111.49    6.20
   1   8  -2   50.89    4.70
   0   8  -2    3.40    1.40
  -1   8  -2   45.20    3.70
  -2   8  -2   11.70    2.10
  -3   8  -2    5.20    1.70
   3  -8   2    4.30    3.10
  -4   8  -2   81.59    5.50
   4  -8   2   82.99    8.20
  -5   8  -2  253.67   12.50
   5  -8   2  256.87   15.40
  -6   8  -2   13.40    2.40
   6  -8   2   11.30    4.60
  -7   8  -2   23.80    3.30
   7  -8   2   18.70    5.40
  -8   8  -2   58.99    5.00
   8  -8   2   57.09    9.80
  -9   8  -2   37.20    4.30
   9  -8   2   38.70   10.20
 -10   8  -2   21.40    4.00
  10  -8   2   19.20    6.50
 -11   8  -2   46.50    5.00
  11  -8   2   56.29   11.50
 -12   8  -2    3.30    2.30
  12  -8   2    2.10    6.20
  14   7  -2    4.50    3.00
 -14  -7   2    0.80    2.10
  13   7  -2   11.50    3.50
 -13  -7   2   16.60    3.20
  12   7  -2    7.30    3.10
 -12  -7   2    6.60    2.00
  11   7  -2  141.39    9.50
 -11  -7   2  147.99    8.30
  10   7  -2   25.90    4.50
 -10  -7   2   21.30    3.30
   9   7  -2   40.30    5.00
  -9  -7   2   37.60    3.70
   8   7  -2   -0.70    1.90
  -8  -7   2    0.90    1.50
   7   7  -2  100.19    6.90
  -7  -7   2  101.29    6.00
   6   7  -2   34.50    4.10
  -6  -7   2   38.30    3.40
   5   7  -2  118.59    7.00
  -5  -7   2  112.99    6.40
  -4  -7   2   13.40    2.70
   3   7  -2    2.30    1.60
  -3  -7   2    1.70    1.30
   2   7  -2  112.29    6.20
  -2  -7   2  112.59    6.10
   1   7  -2   13.80    2.00
   1   7  -2   12.20    2.30
   0   7  -2   12.50    1.90
   0   7  -2   10.90    1.90
   0  -7   2   10.10    2.70
  -1   7  -2  166.08    8.30
   1  -7   2  166.98    9.60
  -2   7  -2  138.39    7.30
   2  -7   2  142.39    9.20
  -3   7  -2   24.40    2.70
   3  -7   2   24.70    5.60
  -4   7  -2    7.00    1.60
   4  -7   2   10.60    3.90
  -5   7  -2   34.20    3.40
   5  -7   2   36.40    7.20
  -6   7  -2   13.10    2.60
   6  -7   2   24.70    7.50
  -7   7  -2   26.90    3.40
   7  -7   2   19.70    5.60
  -8   7  -2    8.50    2.10
   8  -7   2    6.90    4.80
  -9   7  -2   58.79    5.00
   9  -7   2   62.99   10.90
 -10   7  -2   40.00    4.40
  10  -7   2   45.30   11.10
 -11   7  -2   13.00    2.80
  11  -7   2    6.80    6.20
 -12   7  -2   61.19    5.80
  12  -7   2   73.39   13.30
 -13   7  -2    7.50    2.70
  13  -7   2    8.60    6.80
  14   6  -2    0.90    2.60
 -14  -6   2    1.80    2.10
  13   6  -2   36.90    5.60
 -13  -6   2   38.30    4.40
  12   6  -2   39.20    5.40
 -12  -6   2   37.10    3.80
  11   6  -2   17.30    3.50
 -11  -6   2   22.50    3.10
  10   6  -2  111.79    7.80
 -10  -6   2  108.09    6.50
   9   6  -2   13.70    2.90
  -9  -6   2   15.10    2.70
   8   6  -2   44.20    4.70
  -8  -6   2   38.30    3.60
   7   6  -2    8.90    2.40
  -7  -6   2    5.90    1.60
   6   6  -2   52.09    4.80
  -6  -6   2   62.29    4.00
   5   6  -2   48.30    4.30
  -5  -6   2   60.39    3.90
   4   6  -2    9.90    1.90
  -4  -6   2    6.30    1.50
   3   6  -2   15.90    2.60
  -3  -6   2   16.60    2.20
   2   6  -2  213.88    9.50
  -2  -6   2  185.78    9.20
  -2  -6   2  197.08    9.20
   1   6  -2   32.80    2.50
   1   6  -2   28.20    2.50
  -1  -6   2   29.10    4.10
   0   6  -2  170.88    7.70
   0   6  -2  165.78    8.10
  -1   6  -2    1.40    1.00
  -1   6  -2    1.60    0.70
   1  -6   2    0.20    2.00
  -2   6  -2  228.08   10.70
   2  -6   2  228.48   12.10
  -3   6  -2   14.80    2.10
   3  -6   2   16.70    4.10
  -4   6  -2   42.50    3.30
   4  -6   2   43.50    7.20
  -5   6  -2  144.49    7.40
   5  -6   2  125.69   11.10
  -7   6  -2  191.68   10.00
   7  -6   2  201.68   14.40
  -8   6  -2   23.50    3.20
   8  -6   2   20.50    6.00
  -9   6  -2   42.10    4.10
   9  -6   2   36.80    9.60
 -10   6  -2   17.10    3.20
  10  -6   2   17.30    6.40
 -11   6  -2   45.60    4.50
  11  -6   2   39.80   10.80
 -12   6  -2   34.70    4.20
  12  -6   2   30.30    8.20
 -13   6  -2    9.40    2.60
  13  -6   2    4.80    6.70
 -14   6  -2    2.60    2.20
  15   5  -2   66.49    7.00
 -15  -5   2   61.29    5.60
  14   5  -2   25.10    5.20
 -14  -5   2   25.10    4.20
  13   5  -2    9.50    3.30
 -13  -5   2    7.60    2.30
  12   5  -2   27.50    4.70
 -12  -5   2   25.90    3.50
  11   5  -2    9.40    2.80
 -11  -5   2   12.00    2.20
  10   5  -2   41.90    5.00
 -10  -5   2   49.70    3.90
   9   5  -2  140.29    8.60
  -9  -5   2  141.99    7.50
   8   5  -2   36.00    4.40
  -8  -5   2   33.30    3.10
   7   5  -2  167.58    9.30
  -7  -5   2  173.48    8.40
   6   5  -2   24.90    3.50
   6   5  -2   10.90    5.50
  -6  -5   2   26.70    2.50
  -5  -5   2   11.20    2.00
   4   5  -2  128.89    6.90
  -4  -5   2  118.09    6.50
  -4  -5   2  122.19    6.10
  -3  -5   2   17.20    2.10
  -3  -5   2   15.50    2.30
   2   5  -2    5.30    1.50
  -2  -5   2    8.40    1.80
  -2  -5   2    9.50    1.70
   1   5  -2  113.09    5.40
   1   5  -2   93.19    5.20
  -1  -5   2  103.19    6.30
  -1   5  -2  137.99    6.60
  -1   5  -2  131.09    5.90
   1  -5   2  134.79    7.90
  -2   5  -2   36.70    2.70
   2  -5   2   28.30    4.60
  -3   5  -2   25.90    2.50
   3  -5   2   34.60    6.20
  -4   5  -2  116.69    6.00
   4  -5   2   99.99    9.70
  -5   5  -2   38.20    3.20
   5  -5   2   50.39    7.50
  -6   5  -2   10.70    2.20
   6  -5   2   13.60    4.70
  -7   5  -2   84.69    5.40
   7  -5   2   93.99   10.50
  -8   5  -2   31.60    3.40
   8  -5   2   30.70    9.50
  -9   5  -2   50.29    4.40
   9  -5   2   54.09   10.90
 -10   5  -2   42.90    4.20
  10  -5   2   48.60   10.60
 -11   5  -2    4.50    2.00
  11  -5   2    2.60    5.50
 -12   5  -2   51.39    4.90
  12  -5   2   49.90   11.30
 -13   5  -2   46.80    5.00
  13  -5   2   43.10   12.40
 -14   5  -2   12.90    3.10
  14  -5   2   11.20    7.10
 -16  -4   2   20.50    4.00
  15   4  -2    4.90    3.00
 -15  -4   2    0.80    2.00
  14   4  -2   24.40    5.00
 -14  -4   2   16.20    3.00
  13   4  -2  103.49    8.00
 -13  -4   2  111.39    6.90
 -12  -4   2   31.30    3.80
  11   4  -2   63.39    5.90
  10   4  -2   45.30    5.00
 -10  -4   2   52.69    3.90
   9   4  -2   65.39    5.70
  -9  -4   2   65.19    4.30
   8   4  -2  127.59    7.70
  -8  -4   2  120.99    6.40
   7   4  -2  330.17   15.40
  -7  -4   2  319.17   14.30
   6   4  -2   -2.40    5.10
   6   4  -2   -0.50    1.60
  -6  -4   2    1.10    0.90
   5   4  -2   15.70    3.00
  -5  -4   2   16.80    1.90
  -4  -4   2  127.09    6.20
  -4  -4   2  127.99    7.20
   3   4  -2  106.89    5.50
  -3  -4   2   94.39    4.80
  -3  -4   2   87.19    5.30
   2   4  -2   33.80    3.10
  -2  -4   2   34.80    3.60
  -2  -4   2   45.20    2.70
   1   4  -2  359.06   14.50
   1   4  -2  322.67   14.40
  -1  -4   2  332.87   15.00
   0   4  -2   21.10    1.70
   0   4  -2   20.90    1.70
   0  -4   2   18.30    3.50
  -1   4  -2  960.20   39.70
   1  -4   2  964.10   40.70
  -2   4  -2   79.99    4.40
   2  -4   2   87.79    7.80
  -3   4  -2    9.80    1.70
   3  -4   2   13.60    4.10
  -4   4  -2  467.95   21.80
   4  -4   2  555.04   24.40
  -5   4  -2  144.79    7.70
   5  -4   2  172.18   11.10
  -7   4  -2  162.28    8.60
   7  -4   2  187.18   14.00
  -8   4  -2   72.69    4.90
  -9   4  -2   41.30    3.80
   9  -4   2   45.90   12.30
 -10   4  -2   83.79    5.80
  10  -4   2   89.89   13.20
 -11   4  -2   27.40    3.70
  11  -4   2   29.90    7.80
 -12   4  -2   38.30    4.30
  12  -4   2   42.60   10.90
 -13   4  -2    6.70    2.40
  13  -4   2   10.30    6.50
 -14   4  -2   45.30    5.10
  14  -4   2   47.90   12.10
 -15   4  -2   26.80    4.50
  15  -4   2   21.50    7.80
  16   3  -2   44.10    6.10
 -16  -3   2   35.70    4.80
  15   3  -2    3.20    2.80
 -15  -3   2    2.70    2.10
  14   3  -2   66.59    6.60
 -14  -3   2   66.79    5.50
  13   3  -2   40.80    5.40
 -13  -3   2   42.60    4.20
  12   3  -2   50.79    5.60
 -12  -3   2   48.20    4.40
  11   3  -2  106.49    7.50
 -11  -3   2  111.29    6.40
   9   3  -2    3.80    1.90
   9   3  -2    3.20    6.50
  -9  -3   2    4.40    1.40
   8   3  -2  357.76   16.60
  -8  -3   2  352.16   15.60
   7   3  -2  182.88    9.20
  -7  -3   2  163.38    8.00
  -6  -3   2   14.20    1.80
   5   3  -2   58.49    4.30
  -5  -3   2   57.69    5.40
  -5  -3   2   60.19    3.40
   4   3  -2  538.45   23.60
  -4  -3   2  534.55   23.10
  -4  -3   2  591.24   24.20
   3   3  -2   48.90    3.20
  -3  -3   2   54.59    2.80
  -3  -3   2   46.20    3.50
  -2  -3   2   28.20    2.60
  -2  -3   2   26.60    1.90
   1   3  -2  188.58    8.60
   1   3  -2  210.98    8.70
  -1  -3   2  193.68    9.20
   0   3  -2  337.57   14.60
   0   3  -2  374.66   14.40
   0  -3   2  325.67   15.20
  -1   3  -2  251.07   11.10
  -1   3  -2  267.87   10.60
   1  -3   2  252.87   12.20
  -2   3  -2  258.37   11.20
   2  -3   2  255.97   13.00
  -3   3  -2  187.28    9.60
   3  -3   2  257.07   13.00
  -4   3  -2  823.62   33.90
   4  -3   2  802.52   33.10
  -5   3  -2  135.19    6.90
   5  -3   2  140.79   10.50
   5  -3   2  135.39    6.20
  -6   3  -2    2.50    1.20
   6  -3   2    8.80    5.30
   6  -3   2    1.80    1.00
  -7   3  -2   24.90    2.60
   7  -3   2   26.60    2.50
   7  -3   2   17.30    6.40
  -8   3  -2   45.50    3.60
   8  -3   2   40.30    3.30
  -9   3  -2   55.59    4.20
   9  -3   2   50.79    4.40
 -10   3  -2   60.29    4.70
  10  -3   2   50.69   13.10
 -11   3  -2   51.89    4.50
  11  -3   2   43.80   13.40
 -12   3  -2   57.39    5.00
  12  -3   2   61.79   11.60
 -13   3  -2   66.09    5.70
  13  -3   2   76.89   12.80
 -14   3  -2   14.30    3.20
  14  -3   2   10.40    6.50
 -15   3  -2    1.90    2.50
  15  -3   2    2.90    6.40
  16   2  -2    9.90    3.60
  16   2  -2    1.10    8.00
 -16  -2   2   13.60    3.00
  15   2  -2    3.40    2.80
  15   2  -2    6.30    7.40
 -15  -2   2    4.30    2.20
  14   2  -2   31.10    5.00
 -14  -2   2   28.90    3.80
  13   2  -2   59.69    6.00
 -13  -2   2   63.19    4.90
  12   2  -2   -3.20    7.10
  12   2  -2    1.30    2.50
 -12  -2   2    3.80    1.70
  11   2  -2  100.89    7.20
 -11  -2   2   98.79    6.10
  10   2  -2   93.29    6.60
 -10  -2   2   95.29    5.70
   9   2  -2  202.48   10.70
  -9  -2   2  210.08    9.80
   8   2  -2   12.80    2.50
   8   2  -2    5.30    6.70
  -8  -2   2   10.70    2.00
   7   2  -2  287.67   13.00
  -7  -2   2  263.77   12.10
   6   2  -2    8.60    1.80
  -6  -2   2   10.30    1.60
   5   2  -2  264.67   12.00
  -5  -2   2  261.07   11.30
   4   2  -2   61.99    4.00
  -4  -2   2   73.39    5.40
  -4  -2   2   73.09    3.50
   3   2  -2  698.13   28.50
  -3  -2   2  691.93   28.00
  -3  -2   2  661.33   28.80
   2   2  -2  490.35   19.00
  -2  -2   2  414.16   19.20
   1   2  -2  360.96   15.70
   1   2  -2  373.06   15.60
  -1  -2   2  400.36   16.30
   0   2  -2  243.88    9.90
   0   2  -2  226.48   10.00
  -1   2  -2 2413.76   95.79
   1  -2   2 2316.47   96.69
  -2   2  -2 1314.17   52.99
   2  -2   2 1247.68   52.49
   2  -2   2 1334.97   54.29
  -3   2  -2   47.70    2.90
   3  -2   2   53.09    2.60
   3  -2   2   57.79    6.20
  -4   2  -2  356.66   15.10
   4  -2   2  360.66   14.80
   4  -2   2  331.47   17.20
  -5   2  -2  145.09    6.80
   5  -2   2  142.19   11.00
   5  -2   2  130.19    6.50
  -7   2  -2  369.16   16.10
   7  -2   2  352.46   15.90
  -8   2  -2    6.90    1.50
   8  -2   2    8.60    1.70
   8  -2   2   -2.60    7.10
  -9   2  -2    3.30    1.70
   9  -2   2   -0.80    7.40
   9  -2   2    4.40    1.70
 -10   2  -2   85.89    5.60
  10  -2   2   86.59    5.70
 -11   2  -2   28.40    3.60
  11  -2   2   28.40    3.90
 -12   2  -2   11.70    2.50
  12  -2   2    5.60    6.60
 -13   2  -2   33.00    4.00
  13  -2   2   23.70    7.20
 -14   2  -2   50.99    5.20
  14  -2   2   45.40   12.10
 -15   2  -2   13.90    3.10
  15  -2   2   12.60    6.80
  16   1  -2    3.90    8.00
  16   1  -2   29.60    5.30
 -16  -1   2   26.00    3.90
  15   1  -2    0.60    2.60
  15   1  -2    6.60    7.90
 -15  -1   2   -0.50    1.70
  14   1  -2   68.99    6.20
 -14  -1   2   57.99    5.00
  13   1  -2   63.99    6.00
 -13  -1   2   63.89    4.90
  12   1  -2   15.90    3.20
  12   1  -2    2.40    8.90
 -12  -1   2    8.80    2.10
  11   1  -2   61.39    5.30
 -11  -1   2   57.39    4.40
  10   1  -2   43.10   12.10
  10   1  -2   51.49    5.10
 -10  -1   2   56.69    4.00
   9   1  -2    6.30    2.00
   9   1  -2   12.40    8.80
  -9  -1   2    5.50    1.50
   8   1  -2  389.36   19.10
  -8  -1   2  465.95   18.60
   7   1  -2   85.39    5.20
  -7  -1   2   79.19    4.40
   6   1  -2  489.35   21.20
  -6  -1   2  491.15   20.60
   5   1  -2   31.90    2.60
  -5  -1   2   32.60    2.10
   4   1  -2   91.39    4.50
  -4  -1   2   85.69    4.00
  -4  -1   2   77.69    5.80
   3   1  -2   39.00    2.70
  -3  -1   2   50.89    2.40
  -2  -1   2 3595.84  149.99
  -2  -1   2 3788.82  156.58
   1   1  -2  915.01   37.50
   1   1  -2  946.81   37.30
  -1  -1   2  905.01   38.00
   0   1  -2 1335.57   53.39
   0  -1   2 1382.96   53.49
   0  -1   2 1240.48   53.99
  -1   1  -2   70.99    3.20
   1  -1   2   69.39    3.10
   1  -1   2   66.79    4.00
  -3   1  -2    9.50    1.50
   3  -1   2    9.70    1.20
  -4   1  -2  717.23   29.40
   4  -1   2  679.13   31.00
   4  -1   2  726.53   29.30
  -5   1  -2  124.69    6.10
   5  -1   2  124.09    6.20
  -6   1  -2   20.20    2.40
   6  -1   2   23.30    2.90
   6  -1   2    4.50    6.10
   7  -1   2   37.10    3.40
  -8   1  -2   42.20    3.40
   8  -1   2   43.90    3.90
  -9   1  -2   63.69    4.50
   9  -1   2   63.49    4.80
 -10   1  -2  220.98   10.90
  10  -1   2  215.08   11.10
 -11   1  -2  192.08    9.90
  11  -1   2  184.08   10.30
 -12   1  -2   25.50    3.50
  12  -1   2    7.30    6.20
 -13   1  -2   13.10    2.70
  13  -1   2   13.80    6.50
  13  -1   2   21.90    4.30
 -14   1  -2   10.50    2.70
  14  -1   2    8.90    6.20
 -15   1  -2    4.50    2.40
  15  -1   2    7.50    5.90
 -16   1  -2   26.70    4.60
  16   0  -2   28.50    5.50
 -16   0   2   37.10    4.60
  15   0  -2   30.00    4.90
 -15   0   2   36.10    4.30
  14   0  -2   25.70    4.80
 -14   0   2   26.20    3.80
  13   0  -2    0.20    2.20
  13   0  -2   -6.60    7.30
 -13   0   2    2.60    1.70
 -12   0   2    7.10    2.00
  10   0  -2  130.19    7.50
 -10   0   2  123.39    6.80
   9   0  -2  180.98    9.30
  -9   0   2  176.38    8.60
  -8   0   2    9.40    1.90
   7   0  -2  119.09    6.40
  -7   0   2  110.69    5.70
   6   0  -2    2.90    1.20
  -6   0   2    3.80    1.10
   5   0  -2  312.37   13.70
  -5   0   2  314.17   13.30
   4   0  -2 9384.56  398.46
  -4   0   2 9999.00  396.56
  -4   0   2 9803.22  411.86
   3   0  -2 1822.92   72.89
  -3   0   2 1827.72   72.59
  -3   0   2 1727.63   73.89
   2   0  -2  368.06   15.10
  -2   0   2  369.36   14.80
  -2   0   2  352.46   15.80
  -1   0   2  262.97   11.90
  -1   0   2  285.27   11.50
   0   0  -2   22.70    1.10
   0   0   2   22.30    1.30
   0   0   2   20.60    1.70
  -1   0  -2 1646.04   65.79
   1   0   2 1644.54   65.89
   1   0   2 1588.04   66.39
  -2   0  -2 1746.43   71.19
   2   0   2 1802.92   71.29
   2   0   2 1720.53   72.09
  -4   0  -2  409.76   17.10
   4   0   2  410.66   17.20
   4   0   2  384.06   18.50
  -5   0  -2  117.19    5.80
   5   0   2  114.49    6.10
  -6   0  -2   32.40    2.80
   6   0   2   28.20    3.70
  -7   0  -2  183.58    8.70
   7   0   2  170.08    8.90
  -8   0  -2  251.97   11.70
   8   0   2  246.28   12.10
  -9   0  -2   86.39    5.30
   9   0   2   83.69    5.70
 -10   0  -2  312.97   15.00
  10   0   2  329.87   15.50
 -11   0  -2    4.80    2.00
  11   0   2    3.20    5.60
  11   0   2    6.00    2.40
 -12   0  -2   40.70    4.20
  12   0   2   48.70   11.50
  12   0   2   37.40    4.90
 -13   0  -2  134.19    7.80
  13   0   2   95.49   12.40
  13   0   2  126.99    8.30
 -14   0  -2   -0.10    2.00
  14   0   2    4.80    2.70
  14   0   2   -3.90    4.90
 -15   0  -2   40.30    4.80
  15   0   2   34.70   11.00
  15   0   2   45.90    6.00
 -16   0  -2   -2.10    2.10
  16  -1  -2   21.90    4.20
  16  -1  -2    4.10    8.70
 -16   1   2   28.70    4.20
  15  -1  -2    1.30    2.40
  15  -1  -2    6.00    9.00
 -15   1   2    2.00    1.80
  14  -1  -2   69.89    6.30
 -14   1   2   67.69    5.30
  13  -1  -2   71.19    6.00
 -13   1   2   67.49    5.20
  12  -1  -2    7.70    9.70
  12  -1  -2   10.50    2.60
 -12   1   2   10.10    2.10
   9  -1  -2    0.90    9.80
   9  -1  -2    6.00    1.70
  -9   1   2    6.30    1.50
   8  -1  -2  390.96   17.30
  -8   1   2  384.26   16.90
   7  -1  -2   83.59    4.90
  -7   1   2   82.19    4.60
   5  -1  -2   33.30    2.30
  -5   1   2   30.10    2.00
   4  -1  -2   95.99    4.40
  -4   1   2   91.69    4.20
  -4   1   2   71.39    5.80
   3  -1  -2   46.50    2.60
  -3   1   2   44.20    2.30
  -3   1   2   34.10    4.30
  -2   1   2 2982.80  124.49
  -2   1   2 3493.55  125.69
  -2   1   2 2773.72  125.19
  -1   1   2  926.71   37.00
  -1   1   2  904.61   37.70
  -1   1   2  903.91   37.20
   0  -1  -2 1293.37   51.39
   0   1   2 1249.97   51.89
   0   1   2 1266.77   51.59
  -1  -1  -2   72.69    3.30
   1   1   2   72.69    3.50
   1   1   2   68.89    3.80
  -2  -1  -2   68.79    3.40
   2   1   2   65.99    3.60
  -3  -1  -2    5.90    1.00
   3   1   2   15.40    3.50
  -4  -1  -2  709.53   28.70
   4   1   2  704.73   29.00
   4   1   2  654.13   29.70
  -5  -1  -2  127.59    6.10
   5   1   2  115.99    8.70
   5   1   2  123.49    6.60
  -6  -1  -2   19.30    2.10
   6   1   2   15.20    3.10
   7   1   2   27.40    3.20
  -8  -1  -2   46.10    3.60
   8   1   2   46.10    4.20
  -9  -1  -2   59.99    4.40
   9   1   2   62.49    5.00
 -10  -1  -2  215.68   11.10
  10   1   2  236.98   12.00
 -11  -1  -2  163.98    9.20
  11   1   2  176.48    9.90
  11   1   2  160.68   14.50
 -12  -1  -2   28.00    3.70
  12   1   2   19.10    6.10
  12   1   2   29.90    4.50
 -13  -1  -2   12.40    2.70
  13   1   2   17.90    3.50
  13   1   2   12.50    5.90
 -14  -1  -2    6.40    2.40
  14   1   2    5.30    5.70
  14   1   2    7.20    3.00
 -15  -1  -2    3.80    2.50
  15   1   2    1.80    5.40
  15   1   2    3.50    2.90
 -16  -1  -2   25.90    4.70
  16  -2  -2    1.30    8.90
 -16   2   2   12.60    3.00
  15  -2  -2   -3.00    7.90
 -15   2   2    3.10    2.00
  14  -2  -2   25.60    4.50
  14  -2  -2   -7.10    8.20
 -14   2   2   24.00    3.50
  12  -2  -2    1.50    1.90
  12  -2  -2  -16.20    9.30
 -12   2   2   -0.30    1.40
  11  -2  -2  106.19    6.70
 -11   2   2  101.09    6.20
  10  -2  -2  101.19    6.30
 -10   2   2  107.49    6.10
   9  -2  -2  216.08   10.40
  -9   2   2  211.78   10.20
   8  -2  -2   -1.90    8.20
   8  -2  -2   22.40    2.70
  -8   2   2   15.80    2.10
   6  -2  -2   -7.10    7.60
   6  -2  -2   10.20    1.60
  -6   2   2   13.20    1.80
   5  -2  -2  274.27   11.90
  -5   2   2  271.27   11.90
   4  -2  -2   63.59    3.40
  -4   2   2   64.09    3.30
   3  -2  -2  818.42   30.50
  -3   2   2  717.73   30.40
  -3   2   2  681.73   31.80
  -2   2   2  472.55   21.50
  -2   2   2  551.94   20.40
  -2   2   2  448.46   20.30
  -1   2   2  364.16   16.00
  -1   2   2  362.06   15.30
  -1   2   2  375.16   15.40
   0  -2  -2  228.28   10.10
   0   2   2  242.48   10.60
   0   2   2  243.68   10.30
  -1  -2  -2 2265.17   96.59
   1   2   2 2356.76   96.79
   1   2   2 2528.25   96.79
  -2  -2  -2 1242.48   52.29
   2   2   2 1321.07   52.59
  -3  -2  -2   46.70    2.80
   3   2   2   46.70    3.10
   3   2   2   46.20    3.70
  -4  -2  -2  336.37   14.60
   4   2   2  335.97   15.80
   4   2   2  343.47   15.10
  -5  -2  -2  105.89    5.50
   5   2   2  108.79    6.20
   5   2   2  113.09    8.10
  -6  -2  -2   19.00    2.30
   6   2   2   32.40    5.90
   6   2   2   26.20    3.20
  -7  -2  -2  355.76   15.90
   7   2   2  363.26   16.70
  -8  -2  -2    7.60    1.60
   8   2   2    6.60    2.10
   8   2   2    6.60    4.20
  -9  -2  -2    1.20    1.60
   9   2   2    0.20    4.30
   9   2   2    2.30    2.00
 -10  -2  -2   92.69    5.70
  10   2   2   65.39    9.90
  10   2   2   72.99    6.10
 -11  -2  -2   18.80    3.40
  11   2   2   25.60    4.70
  11   2   2   19.90    5.90
 -12  -2  -2    9.20    2.40
  12   2   2    8.90    3.00
  12   2   2   13.50    5.40
 -13  -2  -2   28.70    4.00
  13   2   2   32.10    5.00
  13   2   2   27.30    6.70
 -14  -2  -2   50.49    5.10
  14   2   2   50.99    6.10
  14   2   2   40.20   10.10
 -15  -2  -2    9.70    2.90
  15   2   2    7.20    5.70
  15   2   2   14.00    3.80
  16  -3  -2   -2.80    8.20
 -16   3   2   44.20    4.90
  15  -3  -2    6.20    8.50
 -15   3   2    3.00    2.20
  13  -3  -2   -0.50    8.50
 -12   3   2   57.59    4.60
  11  -3  -2  117.09    7.00
 -11   3   2  114.19    6.70
  10  -3  -2  268.37   12.60
 -10   3   2  261.07   12.50
   9  -3  -2    3.70    1.50
   9  -3  -2   -3.70   10.20
  -9   3   2    2.70    1.30
   8  -3  -2  371.86   16.60
  -8   3   2  382.16   16.70
   7  -3  -2  171.78    8.10
  -7   3   2  170.18    8.20
   6  -3  -2    9.90    1.80
   6  -3  -2   -6.90    7.40
  -6   3   2    9.40    1.70
   4  -3  -2  539.15   22.80
  -4   3   2  556.94   23.00
  -3   3   2   50.69    2.80
  -3   3   2   46.60    2.70
  -2   3   2   27.80    2.00
  -2   3   2   33.20    2.00
  -1   3   2  177.88    8.90
  -1   3   2  180.88    7.90
  -1   3   2  176.98    7.90
   0  -3  -2  323.67   13.60
   0   3   2  327.97   13.70
   0   3   2  310.67   13.90
  -1  -3  -2  248.98   11.00
   1   3   2  264.77   11.10
   1   3   2  249.78   11.20
  -2  -3  -2  298.27   13.20
   2   3   2  263.17   13.40
   2   3   2  352.56   13.20
  -3  -3  -2  176.08    8.20
   3   3   2  173.68    8.60
   3   3   2  188.18    8.50
  -4  -3  -2  798.32   33.40
   4   3   2  793.92   33.90
   4   3   2  815.72   33.90
  -5  -3  -2  135.39    6.50
   5   3   2  119.79    7.00
  -6  -3  -2    2.20    1.10
   6   3   2    6.60    2.70
  -7  -3  -2   24.70    2.60
   7   3   2   34.30    3.80
   7   3   2   22.90    5.70
  -8  -3  -2   41.70    3.40
   8   3   2   37.60    4.20
   8   3   2   42.80    7.40
  -9  -3  -2   49.99    4.20
   9   3   2   56.09    9.00
   9   3   2   54.89    5.20
 -10  -3  -2   63.19    4.80
  10   3   2   65.69    9.00
  10   3   2   56.59    5.50
 -11  -3  -2   49.99    4.50
  11   3   2   42.40    5.20
  11   3   2   46.60    9.10
 -12  -3  -2   55.69    4.90
  12   3   2   51.89    6.00
 -13  -3  -2   69.19    5.70
  13   3   2   63.39   10.30
  13   3   2   77.39    7.00
 -14  -3  -2   11.40    2.80
  14   3   2   11.50    3.60
 -15  -3  -2    2.70    2.40
  15   3   2    0.50    2.70
 -16   4   2   24.70    4.40
  15  -4  -2   -1.60    8.50
 -15   4   2   -0.30    1.90
  14  -4  -2    1.00    8.90
 -14   4   2   14.80    2.80
  12  -4  -2   -0.60    9.30
 -12   4   2   27.10    3.40
  10  -4  -2   55.69    5.00
 -10   4   2   49.10    4.10
   6  -4  -2    3.60    7.20
  -6   4   2    1.60    1.00
   5  -4  -2   -7.30    6.60
  -5   4   2   16.40    1.90
  -4   4   2  123.39    6.10
  -3   4   2   96.59    4.80
  -3   4   2   90.29    4.60
  -1   4   2  331.07   14.10
  -1   4   2  323.77   14.10
   0   4   2   20.70    2.10
  -1  -4  -2  916.61   37.90
   1   4   2  941.61   38.10
   1   4   2  893.71   37.60
  -2  -4  -2   78.19    4.30
   2   4   2   76.29    4.60
  -4  -4  -2  450.75   19.60
   4   4   2  453.85   20.10
   4   4   2  462.75   19.60
   5   4   2  137.69    7.60
   5   4   2  136.39    7.50
  -6  -4  -2   52.29    3.70
   6   4   2   52.99    5.10
   6   4   2   52.79    4.30
  -7  -4  -2  179.38    8.30
   7   4   2  151.78    8.80
   7   4   2  150.08    9.50
  -8  -4  -2   75.59    4.80
   8   4   2   68.39    7.50
  -9  -4  -2   45.90    3.90
   9   4   2   34.60    6.70
   9   4   2   43.60    4.70
 -10  -4  -2   86.09    5.60
  10   4   2   73.19   10.40
 -11  -4  -2   24.20    3.50
  11   4   2   36.10    5.10
 -12  -4  -2   34.10    4.10
  12   4   2   37.80    5.50
 -13  -4  -2    8.70    2.70
  13   4   2   10.50    3.40
 -14  -4  -2   41.00    4.90
  14   4   2   33.10    5.80
 -15  -4  -2   25.10    4.40
  15   4   2   21.30    4.20
  14  -5  -2    0.80    9.40
 -14   5   2   30.90    3.90
  13  -5  -2   13.80    9.50
 -13   5   2    8.10    2.30
  12  -5  -2    9.60    9.20
 -12   5   2   24.60    3.40
  11  -5  -2   34.70   10.30
  10  -5  -2   84.19   17.40
 -10   5   2   56.09    4.60
   8  -5  -2    0.70   10.80
   7  -5  -2  180.28    8.40
  -7   5   2  182.08    9.00
   6  -5  -2   -5.70    9.00
   5  -5  -2    8.10    1.50
   5  -5  -2   14.30    8.40
  -5   5   2   17.30    2.00
  -4   5   2  121.29    5.90
  -4   5   2  126.09    6.30
   3  -5  -2    3.20    5.80
  -3   5   2   13.90    1.80
  -3   5   2   19.60    2.00
   2  -5  -2    0.70    6.00
  -2   5   2   10.10    1.90
  -2   5   2    5.20    1.40
  -1   5   2   90.59    5.10
  -1   5   2  100.69    5.30
  -1  -5  -2  123.89    6.10
   1   5   2  116.29    6.40
   2   5   2   39.80    3.30
  -3  -5  -2   24.80    2.60
  -4  -5  -2  108.69    5.90
   4   5   2  108.89    5.40
  -5  -5  -2   37.80    3.10
   5   5   2   37.10    3.70
   5   5   2   35.10    3.40
   5   5   2   35.20    3.40
   6   5   2    9.00    2.20
  -7  -5  -2   79.19    5.00
   7   5   2   76.09    5.80
  -8  -5  -2   30.90    3.30
   8   5   2   29.20    4.10
  -9  -5  -2   56.19    4.40
   9   5   2   49.70    5.20
 -10  -5  -2   44.30    4.10
  10   5   2   45.00    5.20
 -11  -5  -2    3.10    1.90
  11   5   2    6.90    2.70
 -12  -5  -2   45.90    4.60
  12   5   2   48.80    5.80
 -13  -5  -2   45.60    4.80
  13   5   2   47.20    5.90
 -14  -5  -2   12.80    3.00
  14   5   2    8.20    3.30
  14  -6  -2   -5.00    8.80
 -14   6   2    4.60    2.30
  13  -6  -2   -0.90    8.90
  12  -6  -2    7.60    9.10
 -12   6   2   41.10    4.20
  11  -6  -2   -0.60    8.70
 -11   6   2   19.60    3.10
   9  -6  -2  -19.40    8.50
   8  -6  -2  -12.40    9.70
   7  -6  -2   12.10    9.90
  -7   6   2    6.80    1.60
   5  -6  -2   51.29    3.20
  -5   6   2   54.59    3.70
  -4   6   2    8.10    1.40
  -4   6   2   10.30    1.80
  -3   6   2   19.50    2.10
  -3   6   2   17.60    2.20
  -2   6   2  204.68    9.30
  -2   6   2  199.28    9.50
   1  -6  -2   18.10    5.70
  -1   6   2   31.30    2.60
  -1   6   2   28.70    2.50
   0  -6  -2  154.78    7.70
   0   6   2  157.18    7.70
  -1  -6  -2    0.70    1.10
   1   6   2    0.80    1.10
  -2  -6  -2  215.78   10.30
   2   6   2  224.18   10.60
  -3  -6  -2   12.70    2.30
   3   6   2   13.00    2.50
  -4  -6  -2   48.30    3.70
   4   6   2   44.50    4.30
  -5  -6  -2  129.19    6.90
   5   6   2  120.29    7.40
  -6  -6  -2   39.30    3.60
   6   6   2   38.80    4.20
  -7  -6  -2  183.98    9.30
   7   6   2  176.68   10.00
  -8  -6  -2   21.40    3.30
   8   6   2   22.40    4.00
  -9  -6  -2   42.50    4.10
   9   6   2   43.30    5.00
 -10  -6  -2   20.40    3.40
  10   6   2   22.80    4.40
 -11  -6  -2   36.50    4.00
  11   6   2   39.60    5.20
 -12  -6  -2   29.10    4.10
  12   6   2   28.20    5.20
 -13  -6  -2    6.90    2.50
  13   6   2    7.30    3.20
 -14  -6  -2    6.90    2.70
  14   6   2    6.10    3.30
 -14   7   2    2.40    2.10
  13  -7  -2   -1.40    9.40
 -13   7   2   19.90    3.80
  12  -7  -2    2.20    8.50
 -12   7   2    4.60    2.00
  10  -7  -2   -0.80    8.40
 -10   7   2   21.20    3.20
   9  -7  -2   -6.00    8.10
   8  -7  -2   -6.20    8.20
  -8   7   2    0.40    1.30
   6  -7  -2   -5.20    7.70
   4  -7  -2   10.50    7.00
  -4   7   2   18.60    2.30
  -3   7   2   -2.40    1.10
  -3   7   2    2.90    1.20
  -2   7   2  121.79    6.40
  -2   7   2  112.49    6.00
  -1   7   2   14.10    2.30
  -1   7   2   12.60    2.00
   0  -7  -2   17.30    2.40
   0   7   2   12.90    2.30
  -1  -7  -2  152.98    7.70
   1   7   2  145.89    7.70
   2   7   2  153.98    8.30
  -3  -7  -2   16.90    2.80
   3   7   2   24.60    3.10
  -4  -7  -2    6.40    1.80
   4   7   2   11.80    2.30
  -5  -7  -2   31.30    3.50
   5   7   2   33.30    4.10
  -6  -7  -2   19.30    3.10
   6   7   2   21.10    3.90
  -7  -7  -2   22.40    3.30
   7   7   2   19.90    3.80
  -8  -7  -2    7.80    2.10
   8   7   2    7.90    2.60
  -9  -7  -2   64.99    5.10
   9   7   2   54.89    5.60
 -10  -7  -2   47.00    4.50
  10   7   2   45.90    5.40
 -11  -7  -2   11.40    2.50
  11   7   2    7.60    3.00
 -12  -7  -2   56.39    5.30
  12   7   2   58.79    6.40
 -13  -7  -2    6.40    2.60
  13   7   2    9.80    3.30
  13  -8  -2   -4.80    7.70
 -13   8   2   12.70    3.00
  12  -8  -2   -8.00    6.90
 -12   8   2    4.70    2.10
  11  -8  -2   -0.90    8.40
 -11   8   2    6.10    2.10
  10  -8  -2   -0.70    8.60
 -10   8   2    7.80    2.30
   9  -8  -2   -5.70    8.50
   8  -8  -2   51.49   10.50
  -8   8   2   24.50    3.50
   7  -8  -2  -10.10    7.10
   6  -8  -2  -12.20    7.30
   5  -8  -2  -11.70    6.10
  -5   8   2    8.50    1.90
  -3   8   2   55.89    4.10
  -2   8   2   92.79    6.80
  -2   8   2  102.59    5.90
  -1   8   2   56.59    4.10
  -1   8   2   53.89    4.00
   0  -8  -2    3.30    1.60
   0   8   2    2.30    1.70
  -1  -8  -2   45.50    3.80
   1   8   2   44.70    4.00
  -2  -8  -2   12.60    2.30
   2   8   2   11.10    2.20
  -3  -8  -2    2.80    1.60
   3   8   2    1.90    1.80
  -4  -8  -2   91.19    5.80
   4   8   2   90.19    6.20
  -5  -8  -2  232.88   11.80
   5   8   2  242.18   12.30
  -6  -8  -2    8.30    2.10
   6   8   2   10.50    3.00
  -7  -8  -2   21.40    3.30
   7   8   2   20.60    3.60
  -8  -8  -2   46.00    4.50
   8   8   2   50.29    5.40
  -9  -8  -2   37.80    4.20
   9   8   2   31.10    4.80
 -10  -8  -2   21.00    3.70
  10   8   2   23.50    4.60
 -11  -8  -2   52.69    5.10
  11   8   2   47.70    6.10
 -12  -8  -2    5.20    2.40
  12   8   2    3.30    2.70
  11  -9  -2   -1.60    7.40
 -11   9   2    5.00    2.20
  10  -9  -2   -2.80    7.30
   9  -9  -2   -3.30    7.20
  -9   9   2   26.70    3.50
   8  -9  -2   -6.20    6.10
  -8   9   2    4.70    2.00
   7  -9  -2   -4.50    6.00
  -7   9   2   16.80    3.00
  -6   9   2   14.30    2.80
  -5   9   2   17.30    2.80
  -4   9   2   29.30    3.30
  -3   9   2    1.40    1.50
  -2   9   2   31.60    3.30
   0  -9  -2   49.70    4.20
   0   9   2   50.09    6.30
  -1  -9  -2   46.60    4.10
   1   9   2   41.20    4.10
  -2  -9  -2    5.20    1.90
   2   9   2    7.00    2.10
  -3  -9  -2   10.70    2.30
   3   9   2   14.50    3.10
  -4  -9  -2    8.40    2.10
   4   9   2    9.80    2.60
  -5  -9  -2    9.60    2.30
   5   9   2   11.80    2.90
  -6  -9  -2   14.90    2.70
   6   9   2   14.80    3.10
  -7  -9  -2    7.80    2.30
   7   9   2    8.60    2.80
  -8  -9  -2   28.50    4.00
   8   9   2   30.30    4.80
  -9  -9  -2   55.19    5.30
   9   9   2   50.89    6.00
 -10  -9  -2   15.10    3.20
  10   9   2   19.70    3.90
 -11  -9  -2   10.80    3.00
  11   9   2   10.80    3.50
 -10  10   2   25.90    4.00
  -9  10   2   49.60    5.00
  -8  10   2   10.80    2.60
  -7  10   2    5.70    2.20
  -6  10   2   12.20    2.40
  -5  10   2   27.60    3.60
  -4  10   2   95.89    6.40
  -3  10   2  223.98   11.50
  -2  10   2   14.10    2.80
   1 -10  -2    5.20    2.00
   0 -10  -2  129.39    7.60
  -1 -10  -2    6.70    2.00
  -2 -10  -2   10.70    2.60
  -3 -10  -2   58.69    4.90
   3  10   2   55.89    5.00
  -4 -10  -2    0.50    1.70
   4  10   2    0.90    1.80
  -5 -10  -2    9.80    2.50
   5  10   2   12.80    2.90
  -6 -10  -2   60.69    5.20
   6  10   2   59.29    5.90
  -7 -10  -2   15.70    3.10
   7  10   2   20.30    3.70
  -8 -10  -2   39.90    4.70
   8  10   2   41.90    5.30
  -9 -10  -2   46.70    5.10
   9  10   2   40.50    5.60
  -8  11   2    9.90    2.60
  -7  11   2   15.00    2.90
  -6  11   2   70.09    5.70
  -5  11   2    3.90    1.90
  -4  11   2   38.90    4.20
  -3  11   2   79.59    5.90
   1 -11  -2   50.59    5.00
   0 -11  -2  144.29    8.50
  -1 -11  -2    3.50    2.00
  -2 -11  -2    0.70    1.90
  -3 -11  -2   19.00    3.50
  -4 -11  -2   32.40    4.30
  -5 -11  -2   13.40    3.00
   5  11   2   15.40    3.30
  -6 -11  -2   82.09    6.30
   6  11   2   77.79    6.70
  -7 -11  -2   15.60    3.10
   7  11   2   11.80    3.30
  -5  12   2   82.09    6.50
  -4  12   2    7.10    2.40
   2 -12  -2    0.20    2.00
   1 -12  -2   27.20    4.10
   0 -12  -2    5.50    2.30
  -1 -12  -2   33.30    4.30
  -2 -12  -2    5.40    2.40
  -3 -12  -2   52.99    5.20
  -4 -12  -2    2.60    2.30
  -5 -12   3   21.30    4.10
  -4 -12   3   36.80    4.40
  -3 -12   3   34.40    4.30
  -2 -12   3   -0.40    1.70
  -1 -12   3    3.50    2.20
   0 -12   3   23.00    4.10
  -2  12  -3   14.00    2.90
  -3  12  -3   71.99    6.10
  -4  12  -3   -0.60    1.90
  -8 -11   3   51.89    5.00
  -7 -11   3    2.90    2.10
  -6 -11   3    2.50    2.00
  -5 -11   3   46.20    4.60
  -4 -11   3   12.20    2.70
  -3 -11   3    1.50    1.80
  -2 -11   3   58.59    4.90
  -1 -11   3    7.20    2.20
  -1  11  -3    2.70    1.80
  -2  11  -3    0.90    1.80
  -3  11  -3   13.40    2.60
  -4  11  -3   72.39    6.00
  -5  11  -3   11.40    2.70
  -6  11  -3   64.99    5.90
  -7  11  -3    8.40    2.90
  10  10  -3   11.60    3.30
 -10 -10   3    6.70    2.50
   9  10  -3    2.30    2.50
  -9 -10   3    5.30    2.30
   8  10  -3    0.90    2.30
  -8 -10   3   -0.50    1.70
   7  10  -3    5.20    2.40
  -7 -10   3    6.40    2.20
   6  10  -3   17.00    3.80
  -6 -10   3   19.70    3.30
  -5 -10   3   70.79    5.20
  -4 -10   3   39.10    4.00
  -3 -10   3    7.70    2.10
  -2 -10   3   37.70    4.00
  -1 -10   3   11.50    2.40
   0  10  -3   97.29    6.30
  -1  10  -3  187.78   10.00
  -2  10  -3    2.40    1.70
  -3  10  -3   99.39    6.70
  -4  10  -3   67.49    5.40
  -5  10  -3   20.40    3.40
  -6  10  -3   68.39    5.70
  -7  10  -3   43.80    4.70
  -8  10  -3   34.20    4.60
  -9  10  -3   23.60    4.10
 -12  -9   3    2.60    2.00
  11   9  -3   15.50    3.80
 -11  -9   3   17.10    3.50
  10   9  -3   10.50    3.20
 -10  -9   3    5.60    2.20
   9   9  -3   30.40    5.00
  -9  -9   3   29.40    3.90
   8   9  -3  122.49    8.20
  -8  -9   3  110.39    6.90
   7   9  -3   14.80    3.10
  -7  -9   3   28.00    3.50
   6   9  -3   11.20    2.70
  -6  -9   3   10.60    2.20
   5   9  -3   35.70    4.20
  -5  -9   3   34.90    3.60
   4   9  -3   34.00    4.00
  -4  -9   3   37.50    3.70
  -3  -9   3  127.49    7.20
  -2  -9   3  328.37   15.20
   0   9  -3   35.60    3.50
  -1   9  -3   95.09    6.00
  -2   9  -3   39.60    3.80
  -3   9  -3  119.09    7.10
  -4   9  -3   37.50    4.00
  -5   9  -3   36.50    3.90
  -6   9  -3   74.39    5.70
   6  -9   3   70.09    9.20
  -7   9  -3   47.90    4.70
   7  -9   3   44.80    8.70
  -8   9  -3   28.70    4.00
   8  -9   3   32.10    9.30
  -9   9  -3   31.90    4.20
   9  -9   3   30.60    9.40
 -10   9  -3   33.30    4.60
  10  -9   3   42.00   10.50
  13   8  -3    6.60    3.20
 -13  -8   3    6.60    2.30
  12   8  -3   10.00    3.30
 -12  -8   3   12.10    2.60
  11   8  -3   88.99    7.70
 -11  -8   3   91.59    6.30
  10   8  -3   22.70    4.60
 -10  -8   3   17.10    3.30
   9   8  -3   11.90    3.00
  -9  -8   3   12.10    2.40
   8   8  -3   84.29    6.80
  -8  -8   3   92.49    5.80
   7   8  -3    8.80    2.70
  -7  -8   3    8.30    2.00
   6   8  -3    0.40    2.00
  -6  -8   3    1.60    1.50
   5   8  -3  404.76   18.80
  -5  -8   3  406.36   18.20
   4   8  -3    5.20    2.00
  -4  -8   3    4.20    1.70
   3   8  -3   95.49    6.10
  -3  -8   3  103.69    5.80
   2   8  -3   41.30    3.70
  -2  -8   3   41.50    3.50
   1   8  -3   90.89    5.50
   0   8  -3  210.28   10.40
  -1   8  -3  244.78   11.80
  -2   8  -3  100.99    6.00
   2  -8   3   92.19   11.90
  -3   8  -3    8.40    1.90
   3  -8   3    9.40    3.50
  -4   8  -3  201.08   10.30
   4  -8   3  201.68   13.20
  -5   8  -3   36.20    3.70
   5  -8   3   38.50    7.50
  -6   8  -3    6.40    2.00
   6  -8   3    8.10    4.30
  -7   8  -3  163.98    9.10
   7  -8   3  155.88   12.90
  -8   8  -3    3.00    2.00
   8  -8   3    2.70    4.60
  -9   8  -3  217.78   11.70
   9  -8   3  214.38   16.30
 -10   8  -3   34.10    4.30
  10  -8   3   25.80    7.10
 -11   8  -3   31.80    4.50
  11  -8   3   32.00   10.10
 -12   8  -3    9.50    2.80
  14   7  -3   36.30    5.90
 -14  -7   3   37.10    4.60
  13   7  -3   15.50    3.70
 -13  -7   3   17.60    3.40
  12   7  -3   11.90    3.30
 -12  -7   3   19.50    3.00
  11   7  -3   12.30    3.20
 -11  -7   3   20.20    3.20
  10   7  -3   25.40    4.50
 -10  -7   3   31.90    3.50
   9   7  -3   22.20    4.20
  -9  -7   3   23.40    3.10
   8   7  -3  244.28   12.70
  -8  -7   3  235.98   11.50
   7   7  -3    0.90    1.90
  -7  -7   3    2.00    1.50
   6   7  -3  398.66   18.40
  -6  -7   3  393.26   17.60
   5   7  -3    9.30    2.80
  -5  -7   3    8.50    1.80
   4   7  -3   82.09    5.40
  -4  -7   3   73.39    4.80
   3   7  -3   26.60    3.20
  -3  -7   3   28.60    2.80
   2   7  -3  186.38    9.10
  -2  -7   3  186.98    9.00
   1   7  -3    2.40    1.20
   1   7  -3    1.20    1.00
   0   7  -3  294.27   13.40
   0   7  -3  295.97   13.60
   0  -7   3  303.57   14.90
  -1   7  -3    6.10    1.50
   1  -7   3    2.50    2.90
  -2   7  -3   37.10    3.20
   2  -7   3   38.10    6.00
  -3   7  -3   85.59    5.30
   3  -7   3   87.09    8.00
  -4   7  -3  278.57   12.80
   4  -7   3  259.37   15.30
  -5   7  -3   17.80    2.70
   5  -7   3   13.30    4.30
  -6   7  -3  108.39    6.60
   6  -7   3  103.59   10.20
  -7   7  -3   72.29    5.30
   7  -7   3   68.89    9.80
  -8   7  -3    5.40    2.10
   8  -7   3    5.70    4.70
  -9   7  -3   10.80    2.40
   9  -7   3   10.10    5.40
 -10   7  -3   67.79    5.70
  10  -7   3   67.39   11.20
 -11   7  -3    4.40    2.40
  11  -7   3    6.20    5.90
 -12   7  -3   61.59    5.80
  12  -7   3   56.19   12.40
 -13   7  -3    0.10    2.10
  14   6  -3   12.00    3.60
 -14  -6   3   12.30    2.70
  13   6  -3   12.20    3.50
 -13  -6   3   17.30    3.30
  12   6  -3   23.40    4.90
 -12  -6   3   24.10    3.20
  11   6  -3   53.69    5.70
 -11  -6   3   58.99    4.50
  10   6  -3   12.30    3.00
 -10  -6   3   12.10    2.10
   9   6  -3  190.98   10.90
  -9  -6   3  200.28    9.70
   8   6  -3   83.89    6.50
  -8  -6   3   87.69    5.20
   7   6  -3   77.99    5.80
  -7  -6   3   68.39    4.40
   6   6  -3  176.68    9.60
  -6  -6   3  187.38    8.90
   5   6  -3  390.46   18.10
  -5  -6   3  407.76   17.50
   4   6  -3  116.69    6.80
  -4  -6   3  120.59    6.20
   3   6  -3   68.59    4.70
  -3  -6   3   69.79    5.30
  -3  -6   3   74.69    4.30
   2   6  -3    3.00    1.40
   1   6  -3   65.49    3.90
   1   6  -3   69.59    4.00
  -1  -6   3   64.39    5.60
   0   6  -3   86.79    4.50
   0   6  -3   88.09    4.90
   0  -6   3   94.59    6.40
  -1   6  -3  107.79    5.00
  -1   6  -3  113.19    5.80
   1  -6   3  106.19    7.40
  -2   6  -3   76.89    4.50
   2  -6   3   70.39    6.60
  -3   6  -3  413.56   18.60
   3  -6   3  435.16   20.80
  -4   6  -3   18.90    2.40
   4  -6   3   18.40    5.60
  -5   6  -3   26.10    2.90
  -6   6  -3   16.40    2.60
   6  -6   3   12.20    4.60
  -7   6  -3   24.80    3.20
   7  -6   3   32.00    8.20
  -8   6  -3   -0.20    1.50
   8  -6   3   -0.40    4.40
  -9   6  -3  112.99    7.10
   9  -6   3  115.99   12.40
 -10   6  -3    0.00    1.70
  10  -6   3    5.20    5.30
 -11   6  -3    1.30    1.90
  11  -6   3    2.60    5.30
 -12   6  -3   22.10    3.90
  12  -6   3   12.70    7.00
 -13   6  -3    6.80    2.70
  13  -6   3    7.30    6.70
  15   5  -3   34.30    5.80
 -15  -5   3   32.00    4.50
  14   5  -3   26.20    5.10
 -14  -5   3   20.10    3.30
  13   5  -3   68.39    6.50
 -13  -5   3   58.49    5.00
  12   5  -3   77.79    7.10
 -12  -5   3   89.39    5.80
  11   5  -3   20.10    4.20
 -11  -5   3   22.00    3.00
  10   5  -3   22.30    4.30
 -10  -5   3   21.60    2.80
   9   5  -3  101.69    7.30
  -9  -5   3  105.69    5.90
   8   5  -3  203.08   10.90
  -8  -5   3  198.88    9.60
   7   5  -3  116.69    7.10
  -7  -5   3  107.99    5.90
   6   5  -3  358.46   16.40
  -6  -5   3  345.57   15.40
  -6  -5   3  354.66   16.60
   5   5  -3  117.09    7.50
  -5  -5   3  149.29    8.00
  -5  -5   3  142.19    6.80
   4   5  -3   17.30    2.90
  -4  -5   3   22.80    3.10
  -3  -5   3   20.50    3.50
  -3  -5   3   20.70    2.00
  -2  -5   3   55.19    4.80
   1   5  -3  129.39    6.80
   1   5  -3  131.99    6.80
  -1  -5   3  164.68    8.50
   0   5  -3  290.77   13.20
   0   5  -3  306.67   12.80
   0  -5   3  298.67   14.30
  -1   5  -3    4.80    1.10
   1  -5   3    4.30    2.20
  -2   5  -3  287.47   13.00
   2  -5   3  297.97   14.80
  -3   5  -3    0.60    0.90
   3  -5   3    0.10    2.50
  -4   5  -3    2.30    1.10
   4  -5   3    6.10    3.50
  -5   5  -3  147.09    7.60
   5  -5   3  148.79   11.80
  -6   5  -3  179.28    9.20
   6  -5   3  191.58   13.30
  -7   5  -3   63.19    4.60
   7  -5   3   64.39   10.50
  -8   5  -3    2.50    1.70
   8  -5   3    8.90    5.20
  -9   5  -3    7.20    2.10
   9  -5   3   15.70    6.10
 -10   5  -3  107.29    6.90
  10  -5   3  105.69   13.10
 -11   5  -3   10.70    2.50
  11  -5   3   10.20    5.90
 -12   5  -3   80.79    6.20
  12  -5   3   63.29   12.10
 -13   5  -3   11.20    2.90
  13  -5   3   15.90    7.00
 -14   5  -3    1.80    2.40
  14  -5   3    5.10    6.60
  16   4  -3   23.50    4.50
 -16  -4   3   17.00    3.50
  15   4  -3   15.30    3.70
 -15  -4   3   15.90    3.00
  14   4  -3   23.10    5.00
 -14  -4   3   25.30    4.00
  13   4  -3    9.10    2.90
 -13  -4   3    9.30    2.30
  12   4  -3   27.00    4.70
 -12  -4   3   25.50    3.30
  11   4  -3   -4.10    6.80
  11   4  -3   25.70    4.50
 -11  -4   3   23.50    3.10
  10   4  -3   68.69    5.80
 -10  -4   3   60.59    4.30
   9   4  -3  102.69    7.10
  -9  -4   3  108.19    5.80
   8   4  -3   40.50    4.30
  -8  -4   3   52.79    3.40
   7   4  -3  156.78    8.60
  -7  -4   3  159.08    7.60
   6   4  -3   93.19    6.00
  -6  -4   3   99.69    4.90
  -6  -4   3   88.99    6.70
   5   4  -3  709.23   30.10
  -5  -4   3  709.23   30.50
  -5  -4   3  696.03   29.30
   4   4  -3   20.60    2.80
  -4  -4   3   24.20    3.60
  -3  -4   3   26.00    4.20
  -3  -4   3   26.10    2.30
   2   4  -3   11.90    2.50
  -2  -4   3   11.50    3.00
   1   4  -3   72.49    3.60
   1   4  -3   65.59    3.80
   0   4  -3   31.60    2.20
   0   4  -3   34.70    2.30
   0  -4   3   38.00    4.70
  -1   4  -3  594.24   24.20
  -1   4  -3  589.14   24.80
   1  -4   3  594.94   26.20
   2  -4   3  138.39    9.30
  -3   4  -3  806.92   33.60
   3  -4   3  800.42   35.50
  -4   4  -3  146.29    7.20
   4  -4   3  140.49   11.10
  -5   4  -3  284.27   12.70
   5  -4   3  269.97   11.40
  -6   4  -3    3.30    1.30
   6  -4   3    6.20    4.30
  -7   4  -3   13.20    2.40
   7  -4   3   16.10    5.50
  -8   4  -3   37.70    3.80
   8  -4   3   52.79    9.60
  -9   4  -3  108.79    6.70
   9  -4   3  107.89   12.60
 -10   4  -3   38.50    4.10
  10  -4   3   38.50   10.60
 -11   4  -3    0.70    1.60
  11  -4   3    0.30    5.00
 -12   4  -3    4.90    2.10
  12  -4   3    3.10    5.40
 -13   4  -3   44.20    4.90
  13  -4   3   42.30   11.30
 -14   4  -3   37.70    5.00
  14  -4   3   47.10   12.80
  16   3  -3   16.90    4.00
 -16  -3   3   14.90    3.10
  15   3  -3   13.70    3.60
  15   3  -3    6.90   11.60
 -15  -3   3   15.60    2.90
  14   3  -3   62.99    6.70
 -14  -3   3   70.69    5.40
  13   3  -3   44.60    5.60
 -13  -3   3   52.29    4.50
  12   3  -3    2.20    7.50
  12   3  -3   14.60    3.40
 -12  -3   3   23.70    3.30
  11   3  -3   10.00    2.80
  11   3  -3   -0.20    7.80
 -11  -3   3    9.00    1.90
  10   3  -3  171.98    9.70
 -10  -3   3  170.48    8.60
   9   3  -3    8.80    2.50
   9   3  -3    4.00    7.50
  -9  -3   3    7.10    1.50
   8   3  -3  331.87   15.60
  -8  -3   3  332.97   14.60
   7   3  -3   71.99    5.10
  -7  -3   3   75.19    4.10
   6   3  -3    4.10    1.80
  -6  -3   3    8.30    2.60
  -6  -3   3    8.60    1.20
   5   3  -3   50.69    4.00
  -5  -3   3   40.90    2.70
  -5  -3   3   38.40    5.10
   4   3  -3   11.90    2.60
  -4  -3   3   23.00    1.80
  -4  -3   3   24.40    3.90
   3   3  -3  124.99    6.20
  -3  -3   3  120.89    7.00
  -3  -3   3  130.69    5.70
   2   3  -3  425.96   18.20
  -2  -3   3  434.86   18.90
   0   3  -3  634.64   25.90
   0   3  -3  639.24   25.70
   0  -3   3  603.44   26.90
  -1   3  -3   93.49    4.10
  -1   3  -3   93.79    4.50
   1  -3   3   92.99    6.00
  -2   3  -3  530.35   22.40
  -2   3  -3  524.55   21.70
   2  -3   3  549.05   24.10
  -3   3  -3    7.80    1.50
   3  -3   3    8.20    0.90
  -4   3  -3  582.34   24.00
   4  -3   3  541.25   23.10
   4  -3   3  571.94   26.70
  -5   3  -3  101.29    5.40
   5  -3   3   90.19    4.60
   5  -3   3  108.69   10.00
  -6   3  -3  179.58    8.60
   6  -3   3  160.38   12.60
   6  -3   3  176.08    7.90
  -7   3  -3   78.79    4.90
   7  -3   3   85.49   10.40
   7  -3   3   74.49    4.30
  -8   3  -3   45.50    3.80
   8  -3   3   43.90    3.30
   8  -3   3   62.79   10.90
  -9   3  -3    3.30    1.70
   9  -3   3    6.60    5.50
 -10   3  -3   17.30    3.20
  10  -3   3   35.00   10.30
 -11   3  -3   74.19    5.70
  11  -3   3   81.29   12.00
 -12   3  -3   93.19    6.60
  12  -3   3   98.29   13.30
 -13   3  -3   37.00    4.40
  13  -3   3   21.60    7.10
 -14   3  -3   27.90    4.30
  14  -3   3   17.80    7.70
 -15   3  -3    1.30    2.40
  15  -3   3   -3.50    6.10
  16   2  -3    7.10    8.00
  16   2  -3   10.70    3.50
 -16  -2   3    9.30    2.60
  15   2  -3    3.50    2.80
  15   2  -3    4.70    8.20
 -15  -2   3    3.10    2.00
  14   2  -3   40.60    5.40
 -14  -2   3   35.80    4.10
  13   2  -3    8.20    3.00
  13   2  -3   -4.80    8.30
 -13  -2   3    9.20    2.10
  12   2  -3   33.60    4.80
 -12  -2   3   36.80    3.80
  11   2  -3  202.08   11.00
 -11  -2   3  195.58    9.80
   9   2  -3    0.80    8.40
   9   2  -3   33.50    4.30
  -9  -2   3   19.10    2.40
   8   2  -3  200.88   10.30
  -8  -2   3  205.18    9.40
   7   2  -3   50.99    4.00
  -7  -2   3   46.60    3.10
   6   2  -3   45.90    3.70
  -6  -2   3   42.80    5.80
  -6  -2   3   42.80    2.80
   5   2  -3   51.79    3.70
  -5  -2   3   50.09    2.90
  -5  -2   3   69.69    6.20
   4   2  -3  213.18    9.70
  -4  -2   3  207.78   10.80
  -4  -2   3  220.08    9.20
   3   2  -3  232.28   10.10
  -3  -2   3  239.88    9.50
  -3  -2   3  204.78   10.60
  -2  -2   3   67.59    3.10
  -2  -2   3   64.09    4.60
   1   2  -3  694.13   30.20
   1   2  -3  716.33   30.00
  -1  -2   3  799.72   31.20
   0   2  -3  233.38    9.50
   0  -2   3  213.38   11.00
  -1   2  -3  883.41   36.90
   1  -2   3  916.61   38.10
   1  -2   3  903.11   36.70
   2  -2   3  116.49    5.10
   2  -2   3  113.49    7.60
  -3   2  -3  104.19    5.10
   3  -2   3  104.29    4.70
   3  -2   3  100.69    7.00
  -4   2  -3  295.27   12.80
   4  -2   3  283.27   15.60
   4  -2   3  291.07   12.40
  -5   2  -3  301.87   13.60
   5  -2   3  311.87   13.30
  -7   2  -3  138.09    6.90
   7  -2   3  127.79    6.60
   7  -2   3  125.59   11.40
  -8   2  -3   64.89    4.40
   8  -2   3   69.19   10.40
   8  -2   3   62.99    4.30
  -9   2  -3  112.69    6.50
   9  -2   3  108.69    6.40
   9  -2   3  114.09   13.20
 -10   2  -3  178.38    9.40
  10  -2   3  190.78   15.20
  10  -2   3  166.58    9.20
 -11   2  -3   53.19    4.80
  11  -2   3   77.59   12.20
 -12   2  -3   11.60    2.60
  12  -2   3   13.20    5.70
 -13   2  -3   13.70    2.90
  13  -2   3   15.80    6.50
 -14   2  -3   28.50    4.40
  14  -2   3   27.00    8.90
 -15   2  -3   10.40    2.80
  15  -2   3   10.80    6.70
  16   1  -3   26.40    5.40
  16   1  -3    5.40    7.90
 -16  -1   3   31.60    4.20
  15   1  -3   76.29    7.00
 -15  -1   3   79.09    5.90
  14   1  -3   15.50    3.40
  14   1  -3   -6.80    7.70
 -14  -1   3   17.80    3.40
  13   1  -3   48.30    5.50
 -13  -1   3   48.90    4.30
  12   1  -3   29.70    4.80
  12   1  -3   -9.70    9.10
 -12  -1   3   31.30    3.30
  11   1  -3   -7.30    9.20
  11   1  -3   18.90    3.20
 -11  -1   3   23.10    3.00
   9   1  -3   14.10   10.10
   9   1  -3   13.30    2.90
  -9  -1   3   18.90    2.30
   8   1  -3   24.00    3.10
   8   1  -3   -3.90    7.70
  -8  -1   3   14.50    2.00
   7   1  -3  159.48    8.00
  -7  -1   3  148.69    7.20
   6   1  -3   44.20    3.60
  -6  -1   3   45.60    2.80
  -6  -1   3   57.29    6.50
   5   1  -3  223.18   10.30
  -5  -1   3  232.38   12.10
  -5  -1   3  221.38    9.70
   4   1  -3  155.48    6.80
  -4  -1   3  142.59    6.20
  -4  -1   3  125.79    7.80
   3   1  -3 1285.57   52.29
  -3  -1   3 1270.47   51.69
   2   1  -3  108.79    4.80
  -2  -1   3  100.89    4.30
  -2  -1   3   93.19    5.70
   1   1  -3  461.45   19.50
   1   1  -3  472.55   19.20
  -1  -1   3  482.45   20.40
   0   1  -3   88.69    3.80
   0  -1   3   86.09    5.10
   0  -1   3   83.99    4.00
  -1   1  -3 1269.17   49.70
   1  -1   3 1211.88   49.70
   1  -1   3 1187.28   50.79
  -2   1  -3  315.97   13.10
   2  -1   3  315.47   13.00
   2  -1   3  291.47   14.40
  -3   1  -3   67.99    3.50
   3  -1   3   59.69    5.40
   3  -1   3   65.89    3.40
  -4   1  -3   15.00    1.80
   4  -1   3   22.80    6.40
   4  -1   3   12.10    1.80
  -5   1  -3   18.10    2.20
   5  -1   3   35.70    8.90
   5  -1   3   11.90    1.70
  -6   1  -3   76.59    4.70
   6  -1   3   79.29    9.60
   6  -1   3   84.89    4.80
  -7   1  -3   30.60    2.90
   7  -1   3   25.30    2.80
   7  -1   3   35.70    6.20
  -8   1  -3   15.20    2.50
   8  -1   3   14.30    5.40
   8  -1   3   15.90    2.80
  -9   1  -3  110.79    6.50
   9  -1   3  106.19   12.00
   9  -1   3  105.69    6.50
 -10   1  -3    2.10    1.80
  10  -1   3    3.20    1.80
 -11   1  -3   99.59    6.40
  11  -1   3   95.89   11.70
  11  -1   3   96.89    6.70
 -12   1  -3    4.30    2.10
  12  -1   3    3.20    2.10
  12  -1   3    6.80    5.20
 -13   1  -3   43.80    4.90
  13  -1   3   52.29   11.10
 -14   1  -3    1.90    2.10
  14  -1   3    5.40    5.90
 -15   1  -3   36.70    4.80
  15  -1   3   30.80    8.10
  16   0  -3   -3.50    7.20
  16   0  -3   18.00    3.80
 -16   0   3   12.50    2.70
  15   0  -3   24.10    4.80
  15   0  -3    5.40   10.10
 -15   0   3   25.00    3.80
  14   0  -3   -7.10    8.50
  14   0  -3    5.10    2.60
 -14   0   3    6.60    2.10
  13   0  -3   -2.90    2.00
  13   0  -3   -5.90    9.30
 -13   0   3    1.00    1.60
  12   0  -3  -12.20    9.20
 -12   0   3    4.00    1.60
   9   0  -3   16.20    2.70
   9   0  -3    9.90    9.30
  -9   0   3   16.70    2.10
   8   0  -3    7.60    1.80
   8   0  -3   -5.80    7.40
  -8   0   3   10.80    1.80
  -7   0   3  131.39    6.40
   6   0  -3   18.50    2.50
  -6   0   3   18.30    1.70
  -6   0   3   13.30    3.60
   5   0  -3    1.00    0.90
  -5   0   3    1.30    0.60
  -5   0   3    0.10    2.10
   4   0  -3  142.99    6.80
  -4   0   3  148.79    8.70
  -4   0   3  146.09    6.30
   3   0  -3  105.69    4.90
  -3   0   3  103.89    4.30
  -3   0   3   82.99    6.20
  -2   0   3    1.30    1.10
  -2   0   3    0.80    0.20
  -1   0   3   -0.70    0.90
  -1   0   3   -0.80    0.50
   0   0  -3    4.30    0.60
   0   0   3    4.60    0.90
   0   0   3    5.10    1.30
  -1   0  -3    2.20    0.60
  -3   0  -3    9.40    1.50
   3   0   3   11.90    1.50
  -4   0  -3    7.20    1.40
   4   0   3    6.40    2.60
   4   0   3    8.60    1.80
  -5   0  -3    0.20    1.00
   5   0   3   -0.70    1.00
   5   0   3   -1.70    3.40
   6   0   3   51.39    3.80
   7   0   3   24.10    7.10
  -8   0  -3   30.80    3.10
   8   0   3   30.60    9.30
   8   0   3   33.70    3.50
  -9   0  -3    1.10    1.70
   9   0   3    3.90    4.50
   9   0   3    2.30    1.70
 -10   0  -3  154.58    8.30
  10   0   3  152.68    8.70
  10   0   3  144.79   13.20
 -11   0  -3   71.89    5.30
  11   0   3   68.99    5.80
  11   0   3   62.99   10.30
 -12   0  -3   88.09    6.20
  12   0   3   93.29    6.90
  12   0   3   79.19   10.90
 -13   0  -3   77.79    6.10
  13   0   3   76.79    6.50
  13   0   3   81.89   11.80
 -14   0  -3    0.50    2.10
  14   0   3    1.70    5.30
  14   0   3   -0.30    2.20
 -15   0  -3   -0.60    2.00
  15   0   3    1.50    5.60
  16  -1  -3   30.90    5.30
 -16   1   3   30.40    4.30
  15  -1  -3   70.29    6.90
 -15   1   3   86.19    6.00
  14  -1  -3    2.80    7.90
  14  -1  -3   19.40    4.30
 -14   1   3   16.90    3.10
  13  -1  -3   52.09    5.10
 -13   1   3   48.40    4.30
  12  -1  -3  103.69   18.00
  11  -1  -3   29.10    3.70
  11  -1  -3   -9.30   10.40
 -11   1   3   24.60    3.00
   9  -1  -3   13.30    2.80
   9  -1  -3   -4.40    9.50
  -9   1   3   13.70    2.10
   8  -1  -3   22.40    9.70
   8  -1  -3   11.70    2.50
  -8   1   3   10.10    1.90
   7  -1  -3  150.58    7.70
  -7   1   3  160.98    7.30
   6  -1  -3   58.59    3.70
  -6   1   3   49.10    3.10
   5  -1  -3  230.28   10.40
  -5   1   3  241.18   12.80
  -5   1   3  227.58   10.00
   4  -1  -3  130.19    6.50
  -4   1   3  140.09    6.20
  -4   1   3  149.69    8.80
   3  -1  -3 1287.47   51.89
  -3   1   3 1272.37   51.49
  -3   1   3 1246.38   53.09
  -2   1   3  105.19    5.00
  -2   1   3  104.59    4.50
  -2   1   3   98.19    6.00
   1  -1  -3  478.85   19.40
  -1   1   3  470.15   20.50
  -1   1   3  474.95   19.80
   0  -1  -3   88.69    3.90
   0   1   3   84.49    4.10
   0   1   3   80.39    4.70
  -1  -1  -3 1226.28   53.69
   1   1   3 1494.35   54.59
   1   1   3 1241.58   53.89
  -2  -1  -3  324.87   13.80
   2   1   3  326.17   14.80
  -3  -1  -3   68.99    3.50
   3   1   3   61.29    4.80
  -4  -1  -3   13.90    1.80
   4   1   3   16.50    3.10
   4   1   3   16.10    2.20
  -5  -1  -3   16.10    2.00
   5   1   3   19.20    2.70
  -6  -1  -3   80.39    4.60
   6   1   3   75.59    4.80
   6   1   3   78.39    8.00
  -7  -1  -3   37.60    3.10
   7   1   3   28.10    6.70
   7   1   3   29.20    3.30
  -8  -1  -3   13.80    2.40
   8   1   3   15.70    3.00
   8   1   3   18.90    6.00
  -9  -1  -3   94.79    5.70
   9   1   3   88.29   10.40
   9   1   3   86.99    6.30
 -10  -1  -3    0.60    1.60
  10   1   3    3.10    4.40
  10   1   3    1.10    1.80
 -11  -1  -3   92.09    6.40
  11   1   3   91.39    7.10
  11   1   3   99.59   10.90
 -12  -1  -3    5.60    2.20
  12   1   3    1.60    4.40
 -13  -1  -3   39.90    4.50
  13   1   3   35.60    9.60
  13   1   3   42.60    5.20
 -14  -1  -3    1.70    2.20
  14   1   3   -0.20    2.30
  14   1   3    3.50    5.30
 -15  -1  -3   41.70    5.30
  15   1   3   37.40    5.80
  15   1   3   31.70    9.90
  16  -2  -3    8.70    8.80
 -16   2   3   12.70    2.90
  15  -2  -3    1.00    8.10
 -15   2   3    2.00    1.80
  14  -2  -3   26.50    4.60
 -14   2   3   32.40    3.80
  13  -2  -3   -4.90    9.70
  13  -2  -3   12.50    2.80
 -13   2   3   15.50    2.90
  12  -2  -3   35.60    4.20
  12  -2  -3   35.90   12.30
 -12   2   3   29.60    3.50
  11  -2  -3  208.18   10.80
 -11   2   3  214.08   10.40
  10  -2  -3   88.49    5.60
 -10   2   3   78.19    5.10
   9  -2  -3   18.70    2.60
   9  -2  -3    2.50   10.50
  -9   2   3   15.50    2.20
   7  -2  -3   44.90    3.30
   7  -2  -3   37.30    8.90
  -7   2   3   50.79    3.10
   6  -2  -3   36.30    2.90
  -6   2   3   39.70    2.70
   5  -2  -3   51.09    3.30
  -5   2   3   55.09    3.00
   4  -2  -3  202.48    9.50
  -4   2   3  226.98   12.00
  -4   2   3  216.08    9.30
  -3   2   3  220.98    9.60
  -3   2   3  224.48    9.90
  -3   2   3  230.68   11.80
  -2   2   3   54.99    4.90
  -2   2   3   61.09    3.30
  -2   2   3   63.49    3.00
  -1   2   3  682.13   28.00
  -1   2   3  671.63   28.70
  -1  -2  -3  824.52   33.80
   1   2   3  823.12   34.40
   1   2   3  825.12   34.10
   2   2   3   74.69    4.00
   2   2   3   64.49    4.70
  -3  -2  -3  100.79    5.00
   3   2   3   97.09    6.00
   3   2   3  107.69    5.40
  -4  -2  -3  286.57   12.70
   4   2   3  294.47   14.20
   4   2   3  288.37   13.20
  -5  -2  -3  291.37   12.90
   5   2   3  273.17   14.50
   5   2   3  307.97   13.50
   6   2   3   45.10    6.00
  -7  -2  -3  121.79    6.60
   7   2   3  129.19    9.30
   7   2   3  126.29    7.20
  -8  -2  -3   59.79    4.20
   8   2   3   62.79    4.80
   8   2   3   53.69    7.70
  -9  -2  -3  103.19    6.20
   9   2   3  101.19    9.80
   9   2   3   97.39    6.90
 -10  -2  -3  168.38    9.10
  10   2   3  172.08   12.50
  10   2   3  167.38    9.90
 -11  -2  -3   46.40    4.50
  11   2   3   50.79    5.20
  11   2   3   41.80    8.40
 -12  -2  -3   12.00    2.60
  12   2   3   15.10    3.20
  12   2   3   14.90    5.00
 -13  -2  -3   21.20    4.00
  13   2   3   15.60    5.50
  13   2   3   14.40    3.40
 -14  -2  -3   23.50    4.10
  14   2   3   29.60    9.00
  14   2   3   25.50    4.90
 -15  -2  -3   10.70    3.10
  15   2   3   15.80    3.90
  15   2   3   11.20    5.50
  16  -3  -3    2.30    8.50
 -16   3   3   14.50    3.00
  15  -3  -3    5.40    8.20
 -15   3   3   17.30    3.40
  13  -3  -3   54.19    6.10
  12  -3  -3   -8.10    9.80
  12  -3  -3   18.20    3.40
 -12   3   3   14.90    2.50
  11  -3  -3   -8.80   11.60
 -11   3   3    9.90    2.00
  10  -3  -3  189.08    9.60
 -10   3   3  192.08    9.50
   9  -3  -3   10.10    2.20
  -9   3   3    8.00    1.60
   7  -3  -3   75.39    4.40
  -7   3   3   78.09    4.30
   6  -3  -3    2.20    7.40
   5  -3  -3   35.80    2.70
  -5   3   3   39.60    2.60
  -4   3   3   18.80    1.60
  -4   3   3   15.90    3.40
  -3   3   3  138.09    8.70
  -3   3   3  124.89    5.90
  -3   3   3  121.39    6.00
  -2   3   3  425.46   17.70
  -2   3   3  411.26   19.10
  -2   3   3  425.46   17.80
  -1   3   3    6.40    1.10
   0  -3  -3  634.24   25.90
   0   3   3  631.54   26.50
   0   3   3  608.84   26.10
  -1  -3  -3   85.69    4.60
   1   3   3  106.69    5.40
   1   3   3   89.39    4.90
  -2  -3  -3  519.05   22.20
   2   3   3  529.35   22.50
   2   3   3  535.55   22.50
   3   3   3   12.50    3.50
  -4  -3  -3  555.84   23.60
   4   3   3  558.34   24.20
  -5  -3  -3  101.99    5.70
   5   3   3  118.69    7.30
  -6  -3  -3  167.28    8.30
   6   3   3  164.48    9.40
   6   3   3  181.88    9.90
  -7  -3  -3   76.49    4.90
   7   3   3   94.29    8.10
   7   3   3   78.39    5.60
  -8  -3  -3   45.90    3.70
   8   3   3   31.40    6.50
   8   3   3   47.10    4.40
  -9  -3  -3    0.90    1.60
   9   3   3    5.50    3.80
   9   3   3    5.20    2.20
 -10  -3  -3   16.80    3.00
  10   3   3   21.70    4.00
  10   3   3   17.30    4.70
 -11  -3  -3   72.59    5.50
  11   3   3   71.89    6.20
  11   3   3   70.79    9.00
 -12  -3  -3   85.59    6.20
  12   3   3   80.39   10.20
  12   3   3   88.09    7.10
 -13  -3  -3   33.20    4.30
  13   3   3   31.10    5.20
 -14  -3  -3   20.40    3.50
  14   3   3   30.80    5.60
 -15  -3  -3    1.50    2.30
  15   3   3    2.80    2.90
 -16   4   3   25.40    4.30
  15  -4  -3    3.70    8.80
 -15   4   3   18.00    3.50
  14  -4  -3   -6.30    8.60
 -14   4   3   26.20    3.70
  13  -4  -3   -0.20    9.30
 -13   4   3   11.70    2.40
  12  -4  -3    2.50   10.20
 -12   4   3   28.10    3.40
  11  -4  -3   -6.90   10.80
 -11   4   3   21.20    3.10
   9  -4  -3  116.69    6.30
  -9   4   3  104.59    6.10
   7  -4  -3  171.98    8.00
  -7   4   3  158.98    8.10
   6  -4  -3   96.79    5.20
  -6   4   3  104.49    5.40
   5  -4  -3  707.63   29.30
  -5   4   3  699.73   29.50
  -4   4   3   25.00    2.10
  -4   4   3   25.50    2.40
  -2   4   3   15.30    1.60
  -2   4   3   18.90    2.40
  -1   4   3   67.39    4.10
  -1   4   3   70.79    3.80
   0  -4  -3   35.20    2.60
   0   4   3   26.00    3.80
   0   4   3   42.60    3.00
  -1  -4  -3  572.54   23.70
   1   4   3  535.85   23.80
   1   4   3  578.84   23.90
  -2  -4  -3   44.80    3.30
   2   4   3   50.19    3.90
   2   4   3   41.60    3.40
  -3  -4  -3  780.52   34.20
   3   4   3  767.22   34.60
   3   4   3  909.61   34.40
  -4  -4  -3  140.89    6.90
   4   4   3  138.79    7.50
   4   4   3  133.69    7.70
  -5  -4  -3  268.27   12.10
   5   4   3  259.77   12.70
   5   4   3  262.87   12.70
  -7  -4  -3   13.80    2.30
   7   4   3   11.90    3.30
   7   4   3   12.40    2.50
  -8  -4  -3   41.00    3.60
   8   4   3   37.20    6.60
   8   4   3   45.30    4.60
  -9  -4  -3  104.19    6.10
   9   4   3   92.49    9.00
   9   4   3   89.79    6.90
 -10  -4  -3   35.10    4.00
  10   4   3   34.70    4.70
 -11  -4  -3   -1.50    1.60
  11   4   3    0.30    2.30
 -12  -4  -3    4.50    2.20
  12   4   3    3.60    2.50
 -13  -4  -3   41.70    4.70
  13   4   3   40.50    5.90
 -14  -4  -3   42.90    5.30
  14   4   3   47.70    6.00
  15  -5  -3    0.20    9.10
 -15   5   3   34.00    4.20
  14  -5  -3    5.90    8.60
 -14   5   3   30.10    4.10
  11  -5  -3    1.70    9.00
 -11   5   3   25.10    3.30
  10  -5  -3   -6.70   10.00
   7  -5  -3  118.19    6.20
  -7   5   3  126.39    6.60
   6  -5  -3  335.37   14.90
  -6   5   3  354.06   15.40
  -5   5   3  114.19    6.00
  -4   5   3   22.30    2.20
  -4   5   3   22.40    2.30
   3  -5  -3    0.20    6.10
  -3   5   3   16.50    1.90
  -3   5   3   13.50    2.00
  -2   5   3   56.79    3.60
  -2   5   3   56.49    3.60
  -1   5   3  136.09    6.70
  -1   5   3  123.89    6.50
  -1   5   3  134.59    7.20
   0  -5  -3  286.97   12.80
   0   5   3  291.67   13.50
   0   5   3  280.77   13.00
  -1  -5  -3    3.00    1.20
   1   5   3    4.60    1.50
  -2  -5  -3  276.47   12.40
   2   5   3  274.77   12.10
  -3  -5  -3    1.50    1.20
   3   5   3    0.20    1.40
   3   5   3    2.30    1.40
  -4  -5  -3    1.90    1.20
   4   5   3    2.60    1.40
   4   5   3    2.20    1.40
  -5  -5  -3  130.79    7.20
   5   5   3  128.69    8.30
   5   5   3  152.78    8.00
  -6  -5  -3  168.58    8.70
   6   5   3  172.28    9.40
  -7  -5  -3   60.49    4.40
   7   5   3   59.79    5.70
  -8  -5  -3    5.00    1.80
   8   5   3    6.60    2.30
  -9  -5  -3    7.90    2.00
 -10  -5  -3   97.19    6.20
  10   5   3   91.79    7.20
 -11  -5  -3    9.90    2.50
  11   5   3    5.90    2.80
 -12  -5  -3   73.99    5.70
  12   5   3   64.79    6.90
 -13  -5  -3    8.10    2.60
  13   5   3   13.50    3.50
 -14  -5  -3    3.00    2.40
  14   5   3    4.00    3.00
  14  -6  -3    9.80    9.50
 -14   6   3   11.50    2.70
  13  -6  -3   18.00    9.50
 -13   6   3   15.50    2.90
  11  -6  -3   19.00   10.00
 -11   6   3   63.09    4.80
  10  -6  -3   12.90    9.90
 -10   6   3   15.70    2.80
  -9   6   3  209.68   10.60
   6  -6  -3  177.78    8.70
  -6   6   3  197.08    9.30
  -5   6   3  433.76   18.40
  -5   6   3  413.66   18.70
  -4   6   3  116.19    6.20
  -4   6   3  117.49    6.00
   2  -6  -3   -2.10    5.40
  -2   6   3    4.90    1.20
  -2   6   3    4.80    1.30
  -1   6   3   62.59    3.90
  -1   6   3   66.49    4.20
   0  -6  -3   86.39    4.80
   0   6   3   75.79    4.80
  -1  -6  -3  109.29    5.90
   1   6   3  104.89    6.00
  -2  -6  -3   69.89    4.50
   2   6   3   73.59    4.90
  -3  -6  -3  396.46   17.60
   3   6   3  399.06   18.00
  -4  -6  -3   20.70    2.80
   4   6   3   18.10    3.20
  -5  -6  -3   27.80    3.20
   5   6   3   38.20    4.10
  -6  -6  -3   14.30    2.90
   6   6   3   10.70    2.60
  -7  -6  -3   27.80    3.30
   7   6   3   18.40    4.00
  -8  -6  -3   -1.00    1.40
   8   6   3    0.40    2.00
  -9  -6  -3  109.99    6.70
   9   6   3  102.79    7.60
 -10  -6  -3   -0.90    1.60
  10   6   3    0.20    2.20
 -11  -6  -3    0.30    1.70
  11   6   3    0.90    2.30
 -12  -6  -3   24.90    4.00
  12   6   3   29.90    5.10
 -13  -6  -3    7.80    2.60
  13   6   3    6.80    3.10
 -14   7   3   33.60    4.40
  13  -7  -3    2.80    8.90
 -13   7   3   17.60    3.10
  12  -7  -3   -2.40    8.00
 -12   7   3   15.60    2.80
  11  -7  -3   -3.20    7.80
 -11   7   3   25.70    3.50
  10  -7  -3   -2.10    8.40
 -10   7   3   26.80    3.30
   9  -7  -3   -3.20    9.10
  -9   7   3   23.30    3.10
   7  -7  -3   -5.00    8.30
  -7   7   3    2.90    1.40
   5  -7  -3    0.90    8.60
  -5   7   3    7.30    1.70
  -4   7   3   74.69    4.70
  -4   7   3   83.79    4.90
   3  -7  -3   12.20    7.40
  -3   7   3   27.90    2.90
  -3   7   3   29.50    2.70
  -2   7   3  196.28    9.20
  -2   7   3  175.08    8.90
  -1   7   3    1.50    1.30
   0  -7  -3  287.37   13.50
   0   7   3  300.27   13.60
  -1  -7  -3    6.70    1.70
   1   7   3    4.30    1.70
  -2  -7  -3   35.80    3.40
   2   7   3   36.10    3.70
  -3  -7  -3   89.79    5.50
   3   7   3   81.49    5.70
  -4  -7  -3  246.28   12.20
   4   7   3  265.77   12.80
  -5  -7  -3   14.00    2.80
   5   7   3    9.00    2.60
  -6  -7  -3   95.29    6.10
   6   7   3   99.29    7.00
  -7  -7  -3   73.19    5.30
   7   7   3   67.39    6.20
  -8  -7  -3    5.80    2.10
   8   7   3    6.80    2.70
  -9  -7  -3    8.30    2.30
   9   7   3   11.00    3.10
 -10  -7  -3   62.69    5.40
  10   7   3   63.99    6.30
 -11  -7  -3    6.30    2.30
  11   7   3    6.60    2.90
 -12  -7  -3   54.39    5.20
  12   7   3   53.39    6.30
  13  -8  -3   -0.30    9.00
 -13   8   3    5.40    2.30
  12  -8  -3   -3.70    8.30
 -12   8   3   12.00    2.70
  10  -8  -3    4.70    8.60
 -10   8   3   17.40    3.10
   9  -8  -3   -5.70    8.10
  -9   8   3   12.00    2.40
   7  -8  -3    5.80    8.60
  -7   8   3   10.30    2.20
   6  -8  -3    3.70    8.00
  -6   8   3    1.40    1.40
  -4   8   3    4.30    1.50
  -3   8   3  109.49    6.30
  -2   8   3   45.90    3.70
  -2   8   3   45.30    3.80
   1  -8  -3   91.39    5.70
  -1   8   3   94.99    5.70
   0  -8  -3  195.28    9.80
   0   8   3  195.78    9.80
  -1  -8  -3  254.47   12.20
   1   8   3  253.17   12.30
  -2  -8  -3   89.89    5.80
   2   8   3   92.09    6.00
  -3  -8  -3    9.10    2.10
   3   8   3    8.50    2.20
  -4  -8  -3  187.38    9.80
   4   8   3  193.38   10.30
  -5  -8  -3   36.40    4.00
   5   8   3   36.60    4.70
  -6  -8  -3    7.10    2.10
   6   8   3    6.30    2.30
  -7  -8  -3  140.19    8.30
   7   8   3  146.19    9.20
  -8  -8  -3    1.90    1.90
   8   8   3    0.60    2.10
  -9  -8  -3  197.68   10.70
   9   8   3  194.58   11.80
 -10  -8  -3   37.50    4.60
  10   8   3   33.80    5.60
 -11  -8  -3   38.90    4.60
  11   8   3   34.50    5.60
 -12  -8  -3    8.50    2.50
  12   8   3    3.10    3.00
 -12   9   3    1.00    2.00
  11  -9  -3   -2.60    8.30
 -11   9   3   20.00    3.80
  10  -9  -3   -5.00    8.80
 -10   9   3    5.70    2.20
   9  -9  -3  -13.80    7.80
  -7   9   3   17.00    2.90
  -6   9   3   14.50    2.60
  -5   9   3   36.20    3.60
  -4   9   3   37.80    3.70
  -3   9   3  120.39    7.00
  -2   9   3  306.57   14.50
   1  -9  -3  167.18    8.90
   0  -9  -3   26.90    3.60
   0   9   3   26.70    3.40
  -1  -9  -3   83.79    5.70
   1   9   3   86.69    5.90
  -2  -9  -3   35.80    3.80
   2   9   3   31.50    3.90
  -3  -9  -3   99.59    6.40
   3   9   3  102.79    6.80
  -4  -9  -3   35.20    3.90
   4   9   3   37.90    4.40
  -5  -9  -3   34.00    4.00
   5   9   3   30.10    4.20
  -6  -9  -3   65.79    5.20
   6   9   3   60.59    5.70
  -7  -9  -3   42.60    4.40
   7   9   3   38.60    4.90
  -8  -9  -3   29.20    4.10
   8   9   3   27.20    4.90
  -9  -9  -3   24.80    4.20
   9   9   3   31.20    5.40
 -10  -9  -3   35.80    4.50
  10   9   3   36.50    5.60
 -10  10   3    9.00    2.60
  -9  10   3    4.20    2.20
  -8  10   3    2.30    1.80
  -7  10   3    3.90    1.90
  -6  10   3   17.70    3.10
  -5  10   3   75.29    5.60
  -4  10   3   42.50    4.10
  -3  10   3    9.80    2.10
   1 -10  -3   12.80    2.50
   0 -10  -3   99.79    6.50
  -1 -10  -3  158.88    8.80
  -2 -10  -3    5.50    2.10
   2  10   3    4.30    2.10
  -3 -10  -3   86.09    6.00
   3  10   3   87.29    6.40
  -4 -10  -3   63.39    5.20
   4  10   3   53.79    5.20
  -5 -10  -3   20.20    3.90
   5  10   3   17.50    3.30
  -6 -10  -3   65.29    5.50
   6  10   3   68.39    6.30
  -7 -10  -3   29.50    4.10
   7  10   3   34.90    5.20
  -8 -10  -3   26.90    4.10
   8  10   3   29.70    4.90
  -9 -10  -3   22.90    4.10
   9  10   3   17.60    3.90
  -8  11   3   60.79    5.60
  -7  11   3    2.60    1.90
  -6  11   3   -0.30    1.60
  -5  11   3   52.69    4.80
  -4  11   3   12.30    2.60
   2 -11  -3   59.89    5.40
   1 -11  -3    5.90    2.20
   0 -11  -3   59.49    5.20
  -1 -11  -3   -1.20    1.70
  -2 -11  -3    2.40    2.00
  -3 -11  -3   13.90    2.80
  -4 -11  -3   59.79    5.30
   4  11   3   63.09    6.60
  -5 -11  -3    8.70    2.60
   5  11   3   13.20    3.20
  -6 -11  -3   50.29    5.20
   6  11   3   54.59    5.90
  -7 -11  -3    8.50    2.60
   7  11   3    3.70    2.90
  -5  12   3   15.90    3.10
   3 -12  -3   35.80    4.90
   2 -12  -3    3.80    2.20
   1 -12  -3    4.30    2.30
   0 -12  -3   22.80    4.00
  -1 -12  -3   36.50    4.50
  -2 -12  -3   13.00    2.80
  -3 -12  -3   71.19    6.00
  -4 -12  -3    1.20    2.10
  -5 -12   4   26.20    4.00
  -4 -12   4    3.30    2.20
  -3 -12   4  111.39    7.30
  -2 -12   4    7.30    2.30
  -1 -12   4   31.80    4.20
   0 -12   4   37.50    4.60
  -1  12  -4    8.70    2.50
  -2  12  -4    4.80    2.30
  -3  12  -4   10.20    2.70
  -8 -11   4   27.10    4.10
  -7 -11   4   14.30    2.80
  -6 -11   4  100.59    6.80
  -5 -11   4    9.30    2.40
  -4 -11   4   73.79    5.60
  -3 -11   4   39.30    4.10
  -2 -11   4   12.60    2.60
  -1 -11   4    1.80    1.80
   0  11  -4   75.69    5.70
  -1  11  -4   86.89    6.20
  -2  11  -4   22.40    3.50
  -3  11  -4   14.10    2.70
  -4  11  -4   13.40    2.90
  -5  11  -4    3.10    2.20
  -6  11  -4   46.00    5.10
  10  10  -4    3.80    2.90
 -10 -10   4    5.50    2.30
   9  10  -4   29.60    4.90
  -9 -10   4   31.50    4.10
   8  10  -4    7.60    2.90
  -8 -10   4    9.40    2.40
   7  10  -4   29.70    4.60
  -7 -10   4   25.50    3.60
  -6 -10   4   12.70    2.50
  -5 -10   4    9.00    2.20
  -4 -10   4   -0.50    1.50
  -3 -10   4   28.90    3.40
  -2 -10   4   56.69    4.60
   0  10  -4    4.10    1.80
  -1  10  -4   30.80    3.60
  -2  10  -4   23.80    3.40
  -3  10  -4   35.80    4.00
  -4  10  -4   65.89    5.30
  -5  10  -4   54.79    5.00
  -6  10  -4   13.50    2.90
  -7  10  -4   23.60    3.80
  -8  10  -4   11.70    2.80
  11   9  -4   70.39    7.20
 -11  -9   4   73.99    6.30
  10   9  -4   25.90    5.10
 -10  -9   4   21.10    3.70
   9   9  -4   13.00    3.20
  -9  -9   4   11.10    2.40
   8   9  -4    2.80    2.40
  -8  -9   4    0.10    1.60
   7   9  -4    6.70    2.40
  -7  -9   4    4.00    1.90
   6   9  -4    5.30    2.30
  -6  -9   4    5.40    1.90
   5   9  -4   67.29    5.50
  -5  -9   4   70.09    5.00
  -4  -9   4   19.50    3.00
  -3  -9   4   33.50    3.50
  -2  -9   4   36.10    3.50
   1   9  -4   17.80    2.70
   0   9  -4   37.60    3.60
  -1   9  -4   22.50    2.90
  -2   9  -4   43.90    4.10
  -3   9  -4   20.10    3.10
  -4   9  -4    3.80    1.80
  -5   9  -4   38.30    4.10
   5  -9   4   40.70    8.70
  -6   9  -4   18.50    3.30
   6  -9   4   11.50    5.00
  -7   9  -4   53.69    4.90
   7  -9   4   50.09    9.70
  -8   9  -4   32.50    4.20
   8  -9   4   40.00    9.30
  -9   9  -4   11.40    2.80
   9  -9   4   14.60    6.00
 -10   9  -4   26.80    4.40
  10  -9   4   27.80    7.30
  13   8  -4   14.30    3.70
  12   8  -4    5.80    3.00
 -12  -8   4   11.20    3.70
  11   8  -4    7.80    3.00
 -11  -8   4    9.90    2.30
  10   8  -4   22.90    4.50
 -10  -8   4   21.40    3.40
   9   8  -4   44.70    5.20
  -9  -8   4   44.90    4.10
   8   8  -4   18.60    4.20
  -8  -8   4   21.40    2.90
   7   8  -4   47.50    5.10
  -7  -8   4   49.20    3.90
   6   8  -4    1.20    2.10
  -6  -8   4    1.60    1.60
   5   8  -4   35.90    4.50
  -5  -8   4   55.19    4.10
   4   8  -4  111.99    6.70
  -4  -8   4  103.49    6.20
   3   8  -4   64.79    4.80
  -3  -8   4   47.60    3.90
  -2  -8   4   63.99    4.50
   1   8  -4   67.89    4.50
   0   8  -4   30.10    3.10
  -1   8  -4  182.48    9.30
  -2   8  -4    8.70    1.90
   2  -8   4   13.10    3.70
  -3   8  -4    9.50    2.10
   3  -8   4   11.10    3.80
  -4   8  -4  159.28    8.60
   4  -8   4  156.58   11.50
  -5   8  -4    0.50    1.60
   5  -8   4    0.50    3.80
  -6   8  -4   70.09    5.10
   6  -8   4   55.69    8.70
  -7   8  -4   31.20    3.80
   7  -8   4   33.60    8.40
  -8   8  -4   18.60    3.50
   8  -8   4   15.00    5.80
  -9   8  -4   18.90    3.70
   9  -8   4   16.40    6.20
 -10   8  -4   24.30    4.00
  10  -8   4   24.70    7.20
 -11   8  -4   14.90    3.30
  11  -8   4   15.40    6.60
  14   7  -4   21.60    4.30
  13   7  -4   23.40    5.10
  12   7  -4   52.79    5.90
 -12  -7   4   49.20    4.40
  11   7  -4   28.10    4.70
 -11  -7   4   27.50    3.50
  10   7  -4    2.90    2.40
 -10  -7   4    4.30    1.80
   9   7  -4   52.89    5.70
  -9  -7   4   52.59    4.20
   8   7  -4  101.69    7.30
  -8  -7   4  100.49    6.00
   7   7  -4    2.70    2.20
  -7  -7   4    0.10    1.30
   6   7  -4  106.59    6.90
  -6  -7   4   98.79    5.80
   5   7  -4    7.50    2.30
  -5  -7   4    8.60    1.80
   4   7  -4    0.50    1.80
  -4  -7   4    2.10    1.30
  -3  -7   4   11.70    2.30
   2   7  -4    5.30    1.60
   1   7  -4   21.10    2.80
   1   7  -4   25.80    2.60
  -1  -7   4   24.70    6.10
   0   7  -4   50.59    3.60
   0  -7   4   58.59    6.90
  -1   7  -4    6.80    1.50
   1  -7   4    5.70    3.10
  -2   7  -4  223.78   10.50
   2  -7   4  207.38   12.80
  -3   7  -4   82.29    5.20
   3  -7   4   82.59    8.10
  -4   7  -4   49.70    4.00
   4  -7   4   57.79    7.60
  -5   7  -4   35.20    3.50
   5  -7   4   34.10    7.20
  -6   7  -4   81.89    5.60
   6  -7   4   78.99    9.60
  -7   7  -4   71.99    5.30
   7  -7   4   65.69    9.50
  -8   7  -4   16.80    3.10
   8  -7   4   10.70    5.10
  -9   7  -4   38.50    4.30
   9  -7   4   41.10    9.90
 -10   7  -4   70.59    5.80
  10  -7   4   63.89   11.40
 -11   7  -4   49.90    5.00
  11  -7   4   32.90   10.50
 -12   7  -4   -1.20    2.10
  12  -7   4    0.00    5.60
  14   6  -4   40.60    6.00
  13   6  -4   -1.30    2.20
 -13  -6   4    1.80    1.80
  12   6  -4   66.09    6.40
 -12  -6   4   58.99    4.70
  11   6  -4   45.00    5.60
 -11  -6   4   48.90    3.90
  10   6  -4   19.40    4.20
 -10  -6   4   13.00    2.60
   9   6  -4   88.09    7.00
  -9  -6   4  102.49    5.90
   8   6  -4   28.80    4.30
  -8  -6   4   19.30    2.70
   7   6  -4   10.30    2.70
  -7  -6   4   13.50    2.30
   6   6  -4   25.10    4.00
  -6  -6   4   29.50    2.80
   5   6  -4    8.70    2.30
  -5  -6   4    5.70    1.40
   4   6  -4   68.79    5.00
  -4  -6   4   73.39    5.50
  -4  -6   4   66.09    4.20
   3   6  -4   32.80    3.40
  -3  -6   4   32.00    2.60
  -3  -6   4   24.50    4.30
   2   6  -4    4.10    1.10
   2   6  -4    4.70    1.80
  -2  -6   4    5.60    3.20
   1   6  -4   13.50    2.40
   1   6  -4   17.60    1.90
  -1  -6   4   17.10    5.30
   0   6  -4   22.10    2.10
   0   6  -4   18.20    1.90
   0  -6   4   19.60    3.90
  -1   6  -4   43.90    2.80
  -1   6  -4   47.90    3.30
   1  -6   4   47.70    5.60
  -2   6  -4    1.00    0.90
   2  -6   4    2.60    2.80
  -3   6  -4   51.89    3.60
   3  -6   4   43.20    6.50
  -4   6  -4   23.60    2.80
   4  -6   4   25.50    7.30
  -5   6  -4    9.60    1.90
  -6   6  -4    7.60    1.90
   6  -6   4    2.90    3.90
  -7   6  -4   27.00    3.30
   7  -6   4   24.50    6.00
  -8   6  -4   41.30    4.10
   8  -6   4   42.60    9.80
  -9   6  -4   70.69    5.50
   9  -6   4   79.89   11.00
 -10   6  -4   39.40    4.40
  10  -6   4   39.80   10.60
 -11   6  -4    2.90    2.10
  11  -6   4    4.90    5.80
 -12   6  -4   82.89    6.70
  12  -6   4   88.39   13.50
 -13   6  -4   25.20    4.70
  13  -6   4   27.30    8.00
  15   5  -4   14.50    3.80
  14   5  -4   26.90    5.30
 -14  -5   4   30.60    6.10
  13   5  -4   96.49    7.70
 -13  -5   4   94.79    6.30
  12   5  -4   34.40    5.00
 -12  -5   4   35.20    3.50
  11   5  -4   29.00    5.00
 -11  -5   4   38.80    3.50
  10   5  -4   34.20    4.80
 -10  -5   4   37.10    3.20
   9   5  -4   52.29    5.20
  -9  -5   4   50.59    3.70
   8   5  -4   58.99    5.20
  -8  -5   4   59.29    3.90
   7   5  -4   68.59    5.70
  -7  -5   4   65.79    6.70
  -7  -5   4   74.79    4.30
   6   5  -4   33.50    4.00
  -6  -5   4   40.60    2.90
  -6  -5   4   25.40    5.20
   5   5  -4  195.28   10.00
  -5  -5   4  208.28   10.60
  -5  -5   4  198.68    9.20
   4   5  -4    0.10    1.80
  -4  -5   4   -1.30    0.90
  -4  -5   4    0.40    1.60
   3   5  -4   80.59    4.90
  -3  -5   4   79.39    5.70
  -3  -5   4   78.59    4.30
   2   5  -4  516.95   22.30
   2   5  -4  531.15   22.10
  -2  -5   4  523.55   23.30
   1   5  -4  261.57   11.30
   1   5  -4  259.17   11.30
  -1  -5   4  244.38   12.90
   0   5  -4  361.46   15.60
   0   5  -4  358.36   15.30
   0  -5   4  359.06   17.20
  -1   5  -4   77.69    4.40
  -1   5  -4   83.79    3.90
   1  -5   4   73.69    6.50
  -2   5  -4    0.50    0.90
   2  -5   4   -0.50    2.40
  -3   5  -4   46.40    3.40
   3  -5   4   54.89    7.00
  -4   5  -4   13.30    2.00
   4  -5   4    8.40    3.90
  -5   5  -4  123.99    6.80
   5  -5   4  126.19   10.60
  -6   5  -4   52.09    4.00
   6  -5   4   46.90    8.50
  -7   5  -4    5.50    1.70
   7  -5   4    5.30    4.90
  -8   5  -4   44.00    4.00
   8  -5   4   42.30    9.90
  -9   5  -4    8.50    2.20
   9  -5   4    9.30    5.50
 -10   5  -4   41.70    4.20
  10  -5   4   33.20    9.70
 -11   5  -4   18.20    3.10
  11  -5   4   17.80    6.30
 -12   5  -4   18.80    3.40
  12  -5   4   25.20    7.50
 -13   5  -4   43.80    5.10
  13  -5   4   35.70   11.40
 -14   5  -4    7.90    2.90
  16   4  -4   12.60    3.70
  15   4  -4   23.50    5.00
  14   4  -4   12.60    3.50
 -14  -4   4   14.70    2.70
  13   4  -4    9.50    3.10
 -13  -4   4    8.60    2.10
  12   4  -4    7.10    2.80
  12   4  -4   -1.60    6.30
 -12  -4   4    8.80    2.10
  11   4  -4   69.39    6.30
 -11  -4   4   79.99    5.00
  10   4  -4  255.87   13.40
 -10  -4   4  260.37   12.00
   9   4  -4   18.50    4.10
   9   4  -4   -5.50    7.50
  -9  -4   4   18.80    2.30
   8   4  -4   94.19    6.40
  -8  -4   4   91.99    7.00
  -8  -4   4  101.79    5.20
   7   4  -4   14.70    2.60
  -7  -4   4   15.70    5.00
  -7  -4   4   11.70    1.80
   6   4  -4   71.59    5.20
  -6  -4   4   86.69    4.40
  -6  -4   4   83.99    6.60
   5   4  -4  289.67   13.90
  -5  -4   4  313.57   13.10
  -5  -4   4  304.77   14.60
   4   4  -4   12.30    2.60
  -4  -4   4   10.40    3.40
  -4  -4   4    9.10    1.60
   3   4  -4  152.68    7.40
  -3  -4   4  144.09    8.40
  -3  -4   4  149.69    6.80
   2   4  -4   81.19    4.50
   2   4  -4   73.69    3.90
   1   4  -4   29.80    2.10
   1   4  -4   27.10    2.30
  -1  -4   4   36.10    6.00
   0   4  -4  858.91   35.50
   0   4  -4  859.11   35.20
   0  -4   4  857.91   37.00
  -1   4  -4  735.03   30.70
  -1   4  -4  731.33   31.20
   1  -4   4  785.92   33.20
  -2   4  -4  484.55   20.30
   2  -4   4  464.15   22.20
  -3   4  -4  165.28    8.00
   3  -4   4  168.78   10.50
  -4   4  -4   32.80    2.80
   4  -4   4   23.60    6.00
  -5   4  -4   20.50    2.50
  -6   4  -4    7.90    1.60
   6  -4   4    8.40    5.00
  -7   4  -4   16.90    2.60
   7  -4   4   19.50    5.60
  -8   4  -4  298.97   14.20
   8  -4   4  302.57   18.80
  -9   4  -4   31.40    3.60
   9  -4   4   38.10    9.40
 -10   4  -4   50.19    4.70
  10  -4   4   47.30   10.00
 -11   4  -4  179.38   10.00
  11  -4   4  180.98   15.60
 -12   4  -4   50.39    5.00
  12  -4   4   41.80   11.60
 -13   4  -4   18.00    3.50
  13  -4   4   13.90    7.00
 -14   4  -4   25.80    4.50
  14  -4   4   19.00    7.40
  16   3  -4   20.30    4.10
  15   3  -4    4.50    7.80
  15   3  -4   26.10    5.10
 -15  -3   4   20.90    4.10
  14   3  -4  130.89    9.10
 -14  -3   4  121.29    7.50
  13   3  -4   50.79    5.70
 -13  -3   4   31.20    3.80
  12   3  -4   10.50    2.90
  12   3  -4    1.10    7.30
 -12  -3   4    8.40    2.00
  11   3  -4   59.39    5.80
 -11  -3   4   60.09    4.40
  10   3  -4   92.89    6.70
 -10  -3   4  100.99    5.60
   9   3  -4   46.60    4.90
  -9  -3   4   50.59    3.40
   8   3  -4  156.58    8.30
  -8  -3   4  144.59    7.00
  -8  -3   4  137.99    9.20
   7   3  -4  256.87   12.10
  -7  -3   4  237.88   13.40
  -7  -3   4  248.98   11.00
   6   3  -4   51.99    4.10
  -6  -3   4   45.90    2.80
  -6  -3   4   48.80    5.50
   5   3  -4   27.40    3.00
  -5  -3   4   27.80    4.60
  -5  -3   4   24.50    2.00
   4   3  -4   50.89    3.60
  -4  -3   4   50.59    2.80
  -4  -3   4   46.70    5.20
   3   3  -4   30.60    2.70
  -3  -3   4   34.10    4.50
   1   3  -4  357.46   14.90
   1   3  -4  347.67   14.70
  -1  -3   4  346.67   16.40
   0   3  -4   92.19    4.40
   0   3  -4   94.79    4.40
   0  -3   4   89.79    6.70
  -1   3  -4  146.59    6.40
  -1   3  -4  146.99    6.70
   1  -3   4  140.59    8.60
  -2   3  -4  717.63   29.20
   2  -3   4  708.93   28.70
   2  -3   4  674.53   31.00
  -3   3  -4  120.19    6.10
   3  -3   4  129.89    9.00
   3  -3   4  119.89    5.40
  -4   3  -4  427.06   17.90
   4  -3   4  405.06   20.40
   4  -3   4  408.66   17.20
  -5   3  -4  322.07   14.20
   5  -3   4  320.77   17.40
   5  -3   4  307.87   13.40
  -6   3  -4   15.50    2.20
   6  -3   4   14.10    1.80
   6  -3   4   11.30    4.20
  -7   3  -4   40.10    3.50
   7  -3   4   43.40    8.20
   7  -3   4   43.10    3.00
  -8   3  -4  118.49    7.10
   8  -3   4  143.69   12.50
  -9   3  -4   44.60    4.20
   9  -3   4   59.19   10.10
 -10   3  -4    9.00    2.20
  10  -3   4    5.30    4.90
 -11   3  -4   90.89    6.40
  11  -3   4   93.59   12.00
 -12   3  -4   37.40    4.40
  12  -3   4   38.00   11.00
 -13   3  -4   28.40    4.40
  13  -3   4   26.30    7.90
 -14   3  -4  109.89    7.90
  14  -3   4  117.59   14.20
  16   2  -4    3.70    7.50
  16   2  -4   41.40    5.70
  15   2  -4    2.70    7.90
  15   2  -4   26.00    5.20
 -15  -2   4   17.90    3.50
  14   2  -4    1.40    2.70
  14   2  -4   -4.90    8.70
 -14  -2   4    0.80    1.70
  13   2  -4   60.99    6.00
 -13  -2   4   60.39    4.70
  12   2  -4   43.30    5.60
 -12  -2   4   51.89    4.10
  11   2  -4   28.40    4.30
  11   2  -4   -3.40    7.60
  10   2  -4  184.68   10.10
 -10  -2   4  186.68    9.00
   9   2  -4   94.59    6.10
  -9  -2   4   89.99    5.00
   8   2  -4  124.69    7.20
  -8  -2   4  139.79    6.40
  -8  -2   4  119.89    8.70
   7   2  -4   29.10    3.20
  -7  -2   4   29.00    2.20
  -7  -2   4   28.40    5.40
  -6  -2   4  226.38   12.60
  -6  -2   4  233.48   10.00
   5   2  -4  168.18    8.30
  -5  -2   4  170.68   10.20
  -5  -2   4  167.18    7.40
   4   2  -4  242.28   10.90
  -4  -2   4  233.88   10.10
  -4  -2   4  246.78   12.20
   3   2  -4  755.42   30.90
  -3  -2   4  736.13   30.20
  -3  -2   4  735.83   31.90
   2   2  -4   54.49    3.20
  -2  -2   4   57.79    4.70
   1   2  -4   46.70    2.80
   1   2  -4   53.09    2.50
  -1  -2   4   53.19    5.20
  -1   2  -4  341.97   15.00
   1  -2   4  343.37   14.90
   1  -2   4  390.86   17.10
  -2   2  -4  634.44   25.40
   2  -2   4  610.74   25.10
   2  -2   4  581.24   27.00
  -3   2  -4  689.93   28.40
   3  -2   4  691.43   28.10
   3  -2   4  661.33   30.40
  -4   2  -4  145.79    7.20
   4  -2   4  143.79   10.20
   4  -2   4  153.18    6.80
   5  -2   4   31.50    6.70
   5  -2   4   28.60    2.30
  -6   2  -4    5.10    1.40
   6  -2   4    6.10    1.30
   6  -2   4    3.50    3.80
  -7   2  -4   68.39    4.60
   7  -2   4   74.79    4.40
   7  -2   4   66.89    9.30
  -8   2  -4  243.48   11.80
   8  -2   4  243.08   11.60
   8  -2   4  256.77   16.40
  -9   2  -4  150.98    8.20
   9  -2   4  152.38   13.60
   9  -2   4  151.18    8.00
 -10   2  -4   23.40    3.30
  10  -2   4   23.20    4.40
  10  -2   4   23.90    6.50
 -11   2  -4   67.29    5.20
  11  -2   4   55.19   10.90
 -12   2  -4   25.30    3.90
  12  -2   4   24.30    6.80
 -13   2  -4    8.10    2.60
  13  -2   4    4.50    5.70
 -14   2  -4   27.40    4.40
  14  -2   4   24.20    7.50
 -15   2  -4    6.30    2.70
  15  -2   4    7.80    6.40
  16   1  -4   19.50    4.00
  16   1  -4    2.20    7.50
 -16  -1   4   21.30    4.10
  14   1  -4    9.70    3.10
  14   1  -4   -4.80    8.90
 -14  -1   4   13.60    2.40
  13   1  -4    7.40    9.50
  13   1  -4    7.80    2.80
 -13  -1   4    7.10    2.00
  12   1  -4  195.08   10.80
 -12  -1   4  189.48    9.60
  11   1  -4   16.70    3.80
  11   1  -4    2.40   10.00
 -11  -1   4   24.40    2.80
   8   1  -4  101.49    5.90
  -8  -1   4   85.79    7.40
   7   1  -4   73.19    4.90
  -7  -1   4   77.89    7.20
  -7  -1   4   74.29    4.00
   6   1  -4 1240.28   51.49
  -6  -1   4 1186.58   50.59
  -6  -1   4 1300.37   53.49
  -5  -1   4  290.27   15.10
  -5  -1   4  299.47   12.40
   4   1  -4 1001.00   40.10
  -4  -1   4  917.21   41.10
  -4  -1   4  984.30   39.30
   3   1  -4  362.36   15.80
  -3  -1   4  389.26   17.10
  -3  -1   4  360.86   15.10
   2   1  -4  311.97   13.40
  -2  -1   4  311.97   14.60
   1   1  -4   88.59    3.40
  -1  -1   4   67.79    5.50
  -1  -1   4   74.89    4.00
   0   1  -4 1634.14   66.59
   0  -1   4 1637.34   68.09
   0  -1   4 1665.03   66.89
  -1   1  -4   34.60    2.10
   1  -1   4   37.10    2.20
   2  -1   4   10.20    2.40
   2  -1   4   11.40    1.50
  -3   1  -4  137.59    6.60
   3  -1   4  146.09    6.60
   3  -1   4  140.09    8.70
  -4   1  -4  370.86   15.90
   4  -1   4  372.86   19.10
   4  -1   4  360.56   15.80
  -5   1  -4  162.48    7.90
   5  -1   4  169.08   11.00
   5  -1   4  160.78    7.80
  -6   1  -4  390.76   17.50
   6  -1   4  400.96   20.70
   6  -1   4  405.36   17.50
  -7   1  -4   71.89    4.60
   7  -1   4   80.59    4.90
  -8   1  -4    4.10    1.60
   8  -1   4    7.50    4.60
   8  -1   4    7.10    1.80
  -9   1  -4    1.40    1.60
   9  -1   4    5.20    1.80
 -10   1  -4    3.50    1.80
  10  -1   4    4.00    1.80
  10  -1   4    5.20    4.40
 -11   1  -4   94.99    6.40
  11  -1   4   91.79   11.10
  11  -1   4   90.69    6.40
 -12   1  -4   63.89    5.40
  12  -1   4   65.19    5.70
  12  -1   4   71.99   11.20
 -13   1  -4   34.30    4.40
  13  -1   4   33.80   10.40
 -14   1  -4    5.90    2.60
  14  -1   4    6.10    5.60
 -15   1  -4    0.00    2.30
  15  -1   4   -5.00    4.90
  16   0  -4    0.60    2.80
  16   0  -4   10.40    7.80
 -16   0   4    1.00    1.80
  15   0  -4   45.00    5.80
 -15   0   4   40.70    4.40
  14   0  -4    3.30    2.40
  14   0  -4    3.20   10.00
 -14   0   4    3.00    1.70
  13   0  -4    4.10    2.30
  13   0  -4   -3.70    8.60
 -13   0   4    0.90    1.50
  12   0  -4   48.40    4.90
  12   0  -4   27.20   10.60
 -12   0   4   54.99    4.10
  11   0  -4   37.50    4.40
 -11   0   4   40.70    3.40
  10   0  -4   -3.20   10.90
  10   0  -4   11.10    2.30
 -10   0   4   18.40    2.30
   9   0  -4  394.16   18.50
  -9   0   4  426.66   17.80
   8   0  -4  102.69    5.70
  -8   0   4   78.29    4.50
   7   0  -4 1472.45   60.59
  -7   0   4 1450.55   59.89
  -7   0   4 1475.65   62.99
   6   0  -4  799.52   33.00
  -6   0   4  765.12   35.20
  -6   0   4  787.42   32.30
   5   0  -4  731.33   30.30
  -5   0   4  723.83   32.10
  -5   0   4  708.83   29.50
   4   0  -4  100.89    5.20
  -4   0   4  101.59    4.50
   3   0  -4  324.17   14.10
  -3   0   4  311.67   15.30
  -3   0   4  343.77   13.40
   1   0  -4  968.00   40.10
  -1   0   4 1076.99   41.90
  -1   0   4  933.01   40.70
   0   0  -4   25.70    1.60
   0   0   4   30.40    4.30
   2   0   4   21.00    3.80
  -3   0  -4 1651.23   67.19
   3   0   4 1625.74   68.69
   3   0   4 1663.63   67.29
   4   0   4    1.10    2.60
   4   0   4    4.30    1.30
  -5   0  -4  155.88    7.60
   5   0   4  165.38    7.90
   5   0   4  150.98   10.10
  -6   0  -4   36.60    3.30
   6   0   4   58.89    7.30
  -7   0  -4   35.30    3.20
   7   0   4   40.20    7.40
   7   0   4   31.00    3.40
  -8   0  -4   79.79    5.00
   8   0   4   75.29    5.10
   8   0   4   72.29    9.20
  -9   0  -4  499.55   21.60
   9   0   4  487.35   21.80
   9   0   4  465.55   25.10
 -10   0  -4   13.00    2.40
  10   0   4   15.50    3.30
  10   0   4   15.00    5.30
 -11   0  -4   37.60    4.10
  11   0   4   36.90    4.50
  11   0   4   35.10    9.10
 -12   0  -4   -2.60    1.70
  12   0   4   -0.60    1.90
  12   0   4    2.20    4.30
 -13   0  -4    2.50    2.10
  13   0   4    1.50    2.30
  13   0   4    2.40    4.90
 -14   0  -4   20.60    4.10
  14   0   4   17.00    4.50
  14   0   4   13.50    6.40
 -15   0  -4  132.49    8.60
  15   0   4  104.59   12.80
  16  -1  -4   25.80    5.10
  16  -1  -4    1.90    8.20
 -16   1   4   26.10    3.80
  15  -1  -4  122.79    8.60
 -15   1   4  120.49    7.50
  14  -1  -4   -2.40    9.60
  14  -1  -4   11.60    2.90
 -14   1   4    9.60    2.30
  13  -1  -4    7.30    2.50
  13  -1  -4    7.10    9.80
 -13   1   4    9.50    2.10
  12  -1  -4  259.17   22.90
  12  -1  -4  191.48   10.90
 -12   1   4  199.08   10.20
  11  -1  -4   -3.10   10.30
  11  -1  -4   25.60    3.60
 -11   1   4   24.20    2.80
  10  -1  -4   55.79    4.60
 -10   1   4   52.89    3.70
   9  -1  -4  228.78   11.20
  -9   1   4  228.68   10.50
   8  -1  -4   83.79    5.40
  -8   1   4   95.59    4.90
   7  -1  -4   72.59    4.70
  -7   1   4   76.99    4.20
  -7   1   4   83.79    7.20
   6  -1  -4 1219.58   50.19
  -6   1   4 1214.18   52.69
  -6   1   4 1207.58   49.60
   5  -1  -4  326.57   13.60
  -5   1   4  271.27   15.80
  -5   1   4  314.57   12.90
   4  -1  -4  948.31   39.20
  -4   1   4  945.51   38.70
  -4   1   4  953.30   40.90
  -3   1   4  326.67   16.30
  -3   1   4  364.16   15.10
  -3   1   4  356.66   14.40
  -2   1   4  366.76   14.60
  -2   1   4  315.47   15.60
  -2   1   4  334.97   14.00
   0  -1  -4 1554.74   65.89
   0   1   4 1722.63   67.19
   0   1   4 1599.24   66.29
   1   1   4   38.60    2.60
  -2  -1  -4   10.00    1.40
   2   1   4   10.90    3.10
   2   1   4   15.60    2.00
  -3  -1  -4  139.89    6.90
   3   1   4  138.99    7.20
   3   1   4  171.28    8.80
  -4  -1  -4  357.46   15.30
   4   1   4  340.27   17.00
   4   1   4  354.96   15.50
   5   1   4  179.38    8.90
  -6  -1  -4  379.96   17.10
   6   1   4  388.56   19.30
   6   1   4  396.16   17.50
  -7  -1  -4   76.99    4.70
   7   1   4   74.89    5.10
   7   1   4   75.79    8.10
  -8  -1  -4    6.00    1.70
   8   1   4    5.40    1.90
   8   1   4    4.80    3.90
  -9  -1  -4    4.50    1.70
   9   1   4    4.50    3.90
   9   1   4    3.10    1.90
 -10  -1  -4    3.60    1.80
  10   1   4    4.20    2.10
  10   1   4    1.90    3.90
 -11  -1  -4   97.99    6.40
  11   1   4   93.89    6.90
  11   1   4   83.89   10.10
 -12  -1  -4   59.69    5.30
  12   1   4   64.09    9.80
  12   1   4   62.39    5.90
 -13  -1  -4   30.70    4.50
  13   1   4   34.50    9.00
  13   1   4   28.40    4.80
 -14  -1  -4    2.10    2.30
  14   1   4    4.80    5.10
  14   1   4    6.70    2.90
 -15  -1  -4    1.60    2.40
  15   1   4    1.60    4.90
  15   1   4    2.30    2.70
  15  -2  -4   26.40    4.50
  15  -2  -4    5.80    8.40
 -15   2   4   21.50    3.50
  14  -2  -4   -7.90    9.60
  14  -2  -4   -0.40    2.10
 -14   2   4    1.90    1.70
  11  -2  -4   30.70    3.90
 -11   2   4   31.40    3.20
  10  -2  -4  189.18    9.80
 -10   2   4  191.18    9.30
   8  -2  -4  130.59    6.90
  -8   2   4  130.89    6.50
   7  -2  -4   27.00    2.70
  -7   2   4   31.10    2.40
   6  -2  -4  226.18   10.20
  -6   2   4  200.08   12.90
  -6   2   4  229.28    9.80
   5  -2  -4  158.28    7.60
  -5   2   4  153.28   10.50
  -5   2   4  160.88    7.10
   4  -2  -4  223.48   10.20
  -4   2   4  227.78    9.80
  -4   2   4  231.28   12.60
  -3   2   4  757.52   30.70
  -3   2   4  703.13   32.00
  -3   2   4  746.43   30.20
  -2   2   4   56.99    2.80
  -2   2   4   46.30    4.70
  -2   2   4   57.99    3.30
   1  -2  -4   51.79    2.70
  -1   2   4   52.89    4.30
  -1   2   4   51.79    3.20
   0  -2  -4   18.30    1.60
   0   2   4   24.50    3.30
  -1  -2  -4  320.97   13.40
   1   2   4  301.67   14.30
   1   2   4  325.57   13.90
  -2  -2  -4  586.64   24.00
   2   2   4  549.15   25.00
   2   2   4  592.54   24.40
  -3  -2  -4  689.73   27.90
   3   2   4  622.24   28.90
   3   2   4  691.33   28.30
  -4  -2  -4  147.69    7.30
   4   2   4  162.78    9.50
   4   2   4  147.89    7.90
  -5  -2  -4   27.80    2.50
   5   2   4   26.50    5.10
  -6  -2  -4    4.00    1.40
   6   2   4    6.30    2.90
   6   2   4    7.40    2.10
  -7  -2  -4   62.79    4.40
   7   2   4   66.49    7.40
   7   2   4   68.89    5.10
  -8  -2  -4  244.78   11.80
   8   2   4  248.08   12.40
   8   2   4  248.28   15.10
  -9  -2  -4  136.89    7.80
   9   2   4  143.89    8.40
   9   2   4  140.19   11.20
  10   2   4   16.70    3.70
  10   2   4   19.50    4.80
 -11  -2  -4   67.09    5.40
  11   2   4   68.09    6.20
  11   2   4   66.49    9.10
 -12  -2  -4   22.60    3.80
  12   2   4   19.20    5.30
  12   2   4   26.10    4.40
 -13  -2  -4    2.60    2.30
  13   2   4   12.40    5.20
  13   2   4    9.20    3.10
 -14  -2  -4   25.90    4.30
  14   2   4   29.50    9.00
  14   2   4   29.30    5.00
 -15  -2  -4    5.60    2.80
  15   2   4    3.80    2.90
  15   2   4    6.50    5.50
  16  -3  -4    8.20    8.00
 -16   3   4   21.90    3.90
  15  -3  -4    6.10    8.60
 -15   3   4   23.40    3.70
  13  -3  -4   39.80    4.40
 -13   3   4   35.00    3.70
  12  -3  -4    5.90    2.10
  12  -3  -4    3.00    9.20
 -12   3   4    9.60    2.00
   9  -3  -4   41.80    3.60
   6  -3  -4   64.29    3.70
  -6   3   4   48.60    3.20
  -6   3   4   48.80    5.70
   5  -3  -4   26.40    2.50
  -5   3   4   25.20    2.00
  -5   3   4   18.60    4.20
  -4   3   4   49.50    2.80
  -4   3   4   48.70    3.40
  -3   3   4   28.70    5.80
  -3   3   4   35.20    2.80
  -3   3   4   32.10    2.10
  -2   3   4   14.40    1.30
  -2   3   4    8.60    2.50
  -2   3   4   13.80    1.90
   1  -3  -4  334.47   13.90
  -1   3   4  326.47   14.20
  -1   3   4  313.17   15.10
   0  -3  -4   92.59    4.60
   0   3   4   86.69    4.80
   0   3   4   92.19    6.00
  -1  -3  -4  144.19    6.80
   1   3   4  140.69    7.80
   1   3   4  153.58    7.30
  -2  -3  -4  655.03   27.20
   2   3   4  663.53   27.60
   2   3   4  632.24   27.80
  -3  -3  -4  123.09    6.20
   3   3   4  118.59    6.50
  -4  -3  -4  383.96   16.80
   4   3   4  399.96   17.50
   4   3   4  375.16   17.70
  -5  -3  -4  308.37   14.30
   5   3   4  323.07   15.60
   5   3   4  330.37   15.50
  -6  -3  -4   14.50    2.20
   6   3   4   25.90    5.60
   6   3   4    9.70    2.30
  -7  -3  -4   48.80    3.60
   7   3   4   40.60    4.20
   7   3   4   42.50    6.60
  -8  -3  -4  103.39    6.10
   8   3   4   93.59    9.20
   8   3   4  104.69    6.80
  -9  -3  -4   38.10    3.90
   9   3   4   36.60    4.70
   9   3   4   49.00    7.80
 -10  -3  -4   13.60    2.60
  10   3   4    8.80    2.70
  10   3   4    7.30    4.10
 -11  -3  -4   87.29    6.10
  11   3   4   78.99    6.70
  11   3   4   80.29    9.70
 -12  -3  -4   38.10    4.40
  12   3   4   36.10    8.50
  12   3   4   35.80    5.00
 -13  -3  -4   27.70    4.30
  13   3   4   24.20    4.90
 -14  -3  -4  107.19    7.70
  14   3   4  116.79    8.70
 -16   4   4   16.00    3.10
  15  -4  -4   -1.20    7.90
 -15   4   4   20.10    3.60
  14  -4  -4   -2.10    8.70
 -14   4   4   14.80    2.70
  13  -4  -4   -3.10    9.70
 -13   4   4    7.60    2.10
  12  -4  -4   -2.60    9.10
 -12   4   4    9.10    2.00
  10  -4  -4  271.27   13.00
 -10   4   4  275.57   12.90
   9  -4  -4    2.60   10.50
   9  -4  -4   20.40    2.50
  -9   4   4   20.50    2.50
   8  -4  -4  104.89    5.90
  -8   4   4  108.39    5.80
   6  -4  -4   65.49    4.10
  -6   4   4   66.29    3.90
  -5   4   4  310.47   13.70
  -5   4   4  313.57   16.00
  -4   4   4   11.20    1.60
  -4   4   4   10.40    3.20
  -3   4   4  140.39    6.80
  -3   4   4  158.78    7.30
  -3   4   4  133.29    9.50
  -2   4   4   84.09    4.60
  -2   4   4   75.19    6.90
  -2   4   4   70.69    4.10
   1  -4  -4   31.20    2.40
  -1   4   4   26.00    4.70
  -1   4   4   32.90    2.90
   0  -4  -4  834.22   34.70
   0   4   4  851.81   35.00
   0   4   4  821.12   35.40
  -1  -4  -4  679.43   28.90
   1   4   4  692.43   29.20
   1   4   4  695.23   29.50
  -2  -4  -4  445.76   19.30
   2   4   4  466.45   19.80
   2   4   4  437.26   19.70
  -3  -4  -4  146.49    7.40
   3   4   4  160.28    8.00
   3   4   4  146.09    8.00
  -4  -4  -4   35.00    3.00
   4   4   4   40.00    4.40
   4   4   4   28.10    3.30
  -5  -4  -4   17.90    2.40
   5   4   4   20.10    3.00
   5   4   4   26.00    4.70
  -6  -4  -4   11.90    2.20
   6   4   4    7.10    2.10
   6   4   4    9.60    3.20
  -7  -4  -4   19.90    2.60
   7   4   4   19.00    4.30
   7   4   4   15.50    2.90
  -8  -4  -4  280.37   13.20
   8   4   4  276.47   15.10
   8   4   4  274.27   14.10
  -9  -4  -4   29.60    3.50
   9   4   4   29.20    6.70
   9   4   4   36.60    4.60
 -10  -4  -4   42.20    4.30
  10   4   4   43.00    5.20
 -11  -4  -4  177.28    9.70
  11   4   4  168.98   10.50
 -12  -4  -4   43.10    4.70
  12   4   4   40.90    5.40
 -13  -4  -4   19.70    3.40
  13   4   4   14.90    3.70
 -14  -4  -4   26.40    4.80
  14   4   4   29.00    5.40
  15  -5  -4    3.10    8.50
 -15   5   4   24.10    3.70
  14  -5  -4   -3.10    8.70
 -14   5   4   23.00    3.50
  12  -5  -4    5.40   10.00
 -12   5   4   41.10    3.80
  11  -5  -4   -0.20    9.40
  10  -5  -4   -2.80   10.20
   8  -5  -4   63.19    4.30
  -8   5   4   61.79    4.20
   7  -5  -4   72.29    4.40
  -7   5   4   72.79    4.40
   6  -5  -4   -0.90    8.90
  -6   5   4   37.50    2.70
  -5   5   4  191.08    9.10
  -5   5   4  190.48    9.00
  -4   5   4    0.30    1.10
  -4   5   4    0.10    0.70
  -3   5   4   80.39    6.10
  -3   5   4   72.69    4.20
  -3   5   4   76.59    4.50
  -2   5   4  517.95   24.20
  -2   5   4  551.04   22.70
  -2   5   4  519.25   22.50
   1  -5  -4  238.88   11.10
  -1   5   4  254.27   12.50
  -1   5   4  245.48   11.40
   0  -5  -4  363.66   15.50
   0   5   4  360.36   15.70
   0   5   4  334.87   16.10
  -1  -5  -4   76.59    4.60
   1   5   4   95.39    5.20
   1   5   4   70.19    5.20
  -2  -5  -4   -1.30    1.10
   2   5   4    1.10    1.70
   2   5   4   -1.00    1.20
  -3  -5  -4   44.50    3.40
   3   5   4   41.30    3.90
   3   5   4   46.20    4.00
  -4  -5  -4   13.50    2.30
   4   5   4   14.30    3.10
   4   5   4   12.80    3.40
  -5  -5  -4  119.59    6.40
   5   5   4  113.29    7.10
   5   5   4  105.89    7.20
  -6  -5  -4   48.40    3.90
   6   5   4   45.90    4.60
  -7  -5  -4    6.70    1.90
   7   5   4    5.00    2.10
  -8  -5  -4   47.60    4.00
   8   5   4   40.50    5.20
  -9  -5  -4    4.20    1.80
   9   5   4    6.10    2.60
 -10  -5  -4   35.30    4.00
  10   5   4   31.60    5.00
 -11  -5  -4   18.40    3.60
  11   5   4   22.00    4.50
 -12  -5  -4   20.40    3.80
  12   5   4   17.10    3.80
 -13  -5  -4   44.00    5.20
  13   5   4   47.10    6.10
 -14  -5  -4   14.50    3.30
  14   5   4    6.40    3.30
  14  -6  -4    6.10    8.90
 -14   6   4   49.80    4.70
  13  -6  -4   -0.20    9.20
 -13   6   4    1.70    1.80
  10  -6  -4   -2.90    9.70
 -10   6   4   14.90    2.80
   8  -6  -4  -13.40   11.00
   7  -6  -4   -3.60   10.20
   7  -6  -4   14.40    2.40
  -7   6   4   16.70    2.60
   5  -6  -4   -2.60   10.00
  -5   6   4    6.60    1.40
  -5   6   4    5.20    1.50
  -4   6   4   63.49    4.00
  -4   6   4   65.29    4.20
  -2   6   4    5.80    1.60
  -2   6   4    8.40    1.60
   1  -6  -4   11.70    2.10
  -1   6   4   15.70    2.50
   0  -6  -4   19.00    2.40
   0   6   4   22.00    3.90
   0   6   4   21.70    2.80
  -1  -6  -4   46.50    3.50
   1   6   4   41.00    3.70
   1   6   4   40.70    4.60
  -2  -6  -4    0.90    1.20
   2   6   4    0.10    1.30
  -3  -6  -4   58.69    4.00
   3   6   4   44.80    4.40
  -4  -6  -4   23.30    3.10
   4   6   4   40.40    4.20
  -5  -6  -4    6.70    1.80
   5   6   4    5.50    2.10
  -6  -6  -4    3.90    1.80
   6   6   4    1.70    2.30
  -7  -6  -4   23.60    3.20
   7   6   4   28.40    4.10
  -8  -6  -4   42.40    4.10
   8   6   4   43.20    5.00
  -9  -6  -4   74.19    5.50
   9   6   4   73.29    6.70
 -10  -6  -4   37.30    4.10
  10   6   4   43.00    5.50
 -11  -6  -4    2.10    1.80
  11   6   4    2.20    2.60
 -12  -6  -4   65.59    5.80
  12   6   4   73.99    7.20
 -13  -6  -4   23.50    4.20
  13   6   4   27.20    5.50
 -14   7   4   28.20    4.10
  13  -7  -4   19.60    9.40
 -13   7   4   24.20    3.70
  11  -7  -4    4.40    9.30
 -11   7   4   33.80    3.80
  10  -7  -4   -2.80    9.10
 -10   7   4    2.40    1.60
   7  -7  -4   -3.70    9.30
  -7   7   4    3.80    1.50
   5  -7  -4   10.60    9.30
  -5   7   4    8.30    1.80
  -5   7   4    8.10    1.70
  -4   7   4    1.10    1.20
  -4   7   4    2.00    1.40
   3  -7  -4    0.00    8.00
  -3   7   4   10.90    1.90
  -3   7   4   12.00    2.10
   2  -7  -4   18.90    8.90
  -2   7   4    5.20    1.40
  -2   7   4    6.90    1.70
   1  -7  -4   22.90    2.70
  -1   7   4   20.30    2.90
   0  -7  -4   52.99    3.90
   0   7   4   51.89    4.10
  -1  -7  -4    6.10    1.60
   1   7   4    3.90    1.70
  -2  -7  -4  200.78    9.80
   2   7   4  195.88   10.20
  -3  -7  -4   77.09    5.20
   3   7   4   80.29    5.60
  -4  -7  -4   48.70    4.10
   4   7   4   41.40    4.80
  -5  -7  -4   36.70    4.00
   5   7   4   38.00    4.40
  -6  -7  -4   81.09    5.60
   6   7   4   76.09    6.20
  -7  -7  -4   70.79    5.30
   7   7   4   68.09    6.00
  -8  -7  -4   13.90    2.60
   8   7   4   10.20    2.80
  -9  -7  -4   40.40    4.40
   9   7   4   48.80    5.40
 -10  -7  -4   69.49    5.50
  10   7   4   62.99    6.50
 -11  -7  -4   45.00    4.70
  11   7   4   41.80    5.80
 -12  -7  -4    1.70    2.00
  12   7   4    1.50    2.70
  13  -8  -4    0.40    8.40
 -13   8   4   14.00    2.90
  12  -8  -4    6.10    8.30
 -12   8   4   12.30    2.60
  11  -8  -4    0.20    7.50
 -11   8   4    6.60    2.10
  10  -8  -4    1.00    8.20
 -10   8   4   29.60    3.50
   9  -8  -4    3.80    8.80
   8  -8  -4    0.90    8.00
  -8   8   4   22.50    3.10
   7  -8  -4   11.60    9.70
   6  -8  -4   17.70    9.60
  -5   8   4   31.90    3.20
  -4   8   4  102.59    6.10
  -3   8   4   47.50    4.00
  -3   8   4   50.69    3.90
  -2   8   4   55.69    4.30
   1  -8  -4   62.09    4.60
  -1   8   4   65.09    4.80
   0  -8  -4   21.70    3.00
   0   8   4   20.00    3.40
  -1  -8  -4  178.08    9.10
   1   8   4  172.48    9.40
  -2  -8  -4    8.90    2.10
   2   8   4   10.20    2.30
  -3  -8  -4   15.40    2.60
   3   8   4   10.10    2.50
  -4  -8  -4  139.99    8.10
   4   8   4  151.08    8.70
  -5  -8  -4    1.70    1.70
   5   8   4    3.60    2.10
  -6  -8  -4   53.29    4.60
   6   8   4   58.09    5.50
  -7  -8  -4   32.80    3.90
   7   8   4   32.10    4.90
  -8  -8  -4   20.10    3.80
   8   8   4   16.90    3.60
  -9  -8  -4   14.20    2.90
   9   8   4   17.90    3.80
 -10  -8  -4   29.60    4.20
  10   8   4   23.10    5.00
 -11  -8  -4   14.70    3.00
  11   8   4   15.80    3.90
  10  -9  -4   -2.60    8.20
 -10   9   4   26.40    3.90
   9  -9  -4   -6.70    8.30
  -9   9   4   14.00    2.70
   8  -9  -4    1.20    8.90
  -8   9   4   -0.20    1.50
  -7   9   4    6.70    2.00
  -6   9   4    3.70    1.60
  -5   9   4   66.39    4.90
  -4   9   4   17.10    2.70
  -3   9   4   33.20    3.40
   2  -9  -4   43.80    4.10
   1  -9  -4   15.90    2.60
  -1   9   4   14.60    2.50
   0  -9  -4   38.90    3.80
   0   9   4   33.80    4.10
  -1  -9  -4   16.90    3.10
   1   9   4   19.60    3.50
  -2  -9  -4   31.50    3.80
   2   9   4   39.60    4.20
  -3  -9  -4   15.10    2.80
   3   9   4   16.60    3.70
  -4  -9  -4    3.90    1.90
   4   9   4    0.90    2.10
  -5  -9  -4   35.00    4.30
   5   9   4   37.90    4.80
  -6  -9  -4   18.00    3.40
   6   9   4   14.20    3.20
  -7  -9  -4   38.20    4.50
   7   9   4   48.90    5.50
  -8  -9  -4   34.70    4.40
   8   9   4   26.10    5.20
  -9  -9  -4   13.80    3.00
   9   9   4   13.00    3.40
 -10  -9  -4   28.20    4.30
  10   9   4   27.60    5.50
 -10  10   4    6.00    2.30
  -9  10   4   30.00    4.00
  -8  10   4   10.30    2.40
  -7  10   4   30.40    3.70
  -6  10   4   12.10    2.40
  -5  10   4    8.40    2.10
  -4  10   4    0.00    1.40
   2 -10  -4   58.39    5.00
   1 -10  -4   36.30    4.10
   0 -10  -4    3.50    1.90
  -1 -10  -4   24.00    3.70
   1  10   4   26.90    3.80
  -2 -10  -4   25.40    3.90
   2  10   4   28.50    4.20
  -3 -10  -4   32.20    4.10
   3  10   4   31.40    4.50
  -4 -10  -4   59.99    5.10
   4  10   4   55.19    5.60
  -5 -10  -4   52.49    5.00
   5  10   4   44.50    5.30
  -6 -10  -4    8.70    2.50
   6  10   4    9.20    3.00
  -7 -10  -4   27.10    4.20
   7  10   4   25.40    4.80
  -8 -10  -4    9.20    2.80
   8  10   4   10.00    3.30
  -8  11   4   28.10    4.00
  -7  11   4   20.70    3.70
  -6  11   4  105.99    7.10
  -5  11   4    6.60    2.10
  -4  11   4   69.69    5.50
   3 -11  -4   41.10    4.70
   2 -11  -4    8.20    2.60
   1 -11  -4    0.50    1.90
   0 -11  -4   83.69    6.20
  -1 -11  -4   68.79    5.70
  -2 -11  -4   12.00    2.60
  -3 -11  -4   15.70    3.10
  -4 -11  -4   17.20    3.20
   4  11   4   16.80    3.40
  -5 -11  -4    3.20    2.20
   5  11   4    4.90    2.50
  -6 -11  -4   45.40    4.90
   6  11   4   40.50    5.50
  -5  12   4   25.10    3.90
   3 -12  -4  122.39    8.20
   2 -12  -4   15.30    3.20
   1 -12  -4   30.70    4.60
   0 -12  -4   35.30    4.50
  -1 -12  -4    6.20    2.50
  -2 -12  -4    2.20    2.10
  -3 -12  -4   10.80    2.80
  -4 -12   5    8.00    2.60
  -3 -12   5   29.50    4.10
  -2 -12   5    3.00    2.20
  -1 -12   5   10.20    2.60
  -1  12  -5   22.60    3.80
  -2  12  -5   16.10    3.20
  -7 -11   5    6.10    2.40
  -6 -11   5   26.30    3.70
  -5 -11   5    8.40    2.40
  -4 -11   5   18.90    3.40
  -3 -11   5    2.30    1.70
  -2 -11   5   16.30    2.80
  -1 -11   5   88.29    6.10
   0  11  -5   17.70    3.20
  -1  11  -5   83.69    6.10
  -2  11  -5   30.00    3.90
  -3  11  -5    5.60    2.20
  -4  11  -5   18.80    3.60
  -5  11  -5   10.50    2.70
  -6  11  -5   11.10    2.90
  10  10  -5   91.89    7.90
   9  10  -5   11.80    3.30
   8  10  -5    8.80    3.00
  -8 -10   5   11.50    2.50
  -7 -10   5   14.70    2.70
  -6 -10   5    4.10    2.00
  -5 -10   5    2.90    1.90
  -4 -10   5  130.99    7.50
  -3 -10   5    9.60    2.20
  -2 -10   5   16.20    3.10
   0  10  -5   10.30    2.30
  -1  10  -5   31.60    3.80
  -2  10  -5  277.37   13.80
  -3  10  -5   -1.50    1.50
  -4  10  -5   41.40    4.30
  -5  10  -5   35.20    4.20
  -6  10  -5   -0.20    1.80
  -7  10  -5   22.40    4.10
  -8  10  -5   61.69    5.80
  11   9  -5    5.00    2.90
  10   9  -5   11.40    3.30
   9   9  -5   -0.60    2.30
  -9  -9   5    1.00    1.90
   8   9  -5    3.40    2.40
  -8  -9   5    0.00    1.60
   7   9  -5  196.18   11.10
  -7  -9   5  198.68   10.10
   6   9  -5    0.80    2.00
  -6  -9   5    0.90    1.60
  -5  -9   5  177.68    9.20
  -4  -9   5    9.90    2.10
  -3  -9   5    2.10    1.50
  -2  -9   5   29.80    3.40
   1   9  -5  306.17   14.40
   0   9  -5   25.10    3.10
  -1   9  -5    1.90    1.50
  -2   9  -5  111.99    6.80
  -3   9  -5    8.60    2.10
  -4   9  -5   25.80    3.50
  -5   9  -5  280.97   14.10
   5  -9   5  283.97   17.70
  -6   9  -5   12.00    2.50
   6  -9   5   12.10    5.20
  -7   9  -5   51.99    4.90
   7  -9   5   45.80    9.50
  -8   9  -5   59.59    5.40
   8  -9   5   62.69   10.70
  -9   9  -5    0.60    2.00
   9  -9   5   -0.40    5.00
  13   8  -5    5.70    3.00
  12   8  -5    4.10    2.90
  11   8  -5   22.50    4.70
  10   8  -5   61.49    6.20
 -10  -8   5   61.49    6.30
   9   8  -5   18.70    3.60
  -9  -8   5   25.60    3.20
   8   8  -5   29.40    4.60
  -8  -8   5   25.00    3.20
   7   8  -5   12.10    2.90
  -7  -8   5   14.10    2.70
   6   8  -5   12.10    2.80
  -6  -8   5   11.20    2.10
   5   8  -5    0.20    1.90
  -5  -8   5    2.80    1.50
   4   8  -5  286.57   13.80
  -4  -8   5  288.97   13.30
   3   8  -5   28.50    5.30
  -3  -8   5   27.70    3.00
   1   8  -5   60.69    4.30
   0   8  -5    5.70    1.60
  -1   8  -5   15.90    2.50
  -2   8  -5   88.79    5.70
   2  -8   5   92.79    8.70
  -3   8  -5    1.00    1.40
   3  -8   5    2.70    3.60
  -4   8  -5  120.49    7.20
   4  -8   5  117.29   10.50
  -5   8  -5  260.07   12.60
   5  -8   5  241.98   16.00
  -6   8  -5    3.40    1.80
   6  -8   5    4.00    4.20
  -7   8  -5    8.30    2.40
   7  -8   5   11.60    5.30
  -8   8  -5   87.89    6.50
   8  -8   5   89.39   11.70
  -9   8  -5   39.70    4.50
   9  -8   5   31.20    9.30
 -10   8  -5   34.80    4.60
  10  -8   5   40.40   10.70
 -11   8  -5   43.40    5.20
  11  -8   5   47.50   10.90
  14   7  -5    0.40    2.70
  13   7  -5   90.69    7.90
  12   7  -5   46.50    5.80
  11   7  -5   49.00    6.00
  10   7  -5   55.79    5.90
 -10  -7   5   56.29    4.30
   9   7  -5   31.40    5.10
  -9  -7   5   25.20    3.10
   8   7  -5   -0.10    2.20
  -8  -7   5   -0.10    1.40
   7   7  -5  181.58   10.30
  -7  -7   5  179.38    8.90
   6   7  -5  103.89    6.90
  -6  -7   5   95.89    5.60
   5   7  -5   92.69    6.40
  -5  -7   5   97.19    5.50
   4   7  -5  156.68    8.60
  -4  -7   5  154.58    7.80
   3   7  -5  111.69    6.50
  -3  -7   5  109.29    5.90
   2   7  -5    1.70    1.10
  -2  -7   5   -1.10    6.80
   1   7  -5  211.68   10.00
  -1  -7   5  206.08   12.60
   0   7  -5   53.49    3.80
   0  -7   5   64.09    7.60
  -1   7  -5  142.99    7.40
   1  -7   5  136.69   10.10
  -2   7  -5   74.29    4.70
   2  -7   5   65.89    7.70
  -3   7  -5   13.90    2.40
   3  -7   5   10.70    4.00
  -4   7  -5    3.90    1.60
   4  -7   5    3.00    3.60
  -5   7  -5   76.69    5.30
   5  -7   5   80.09    9.40
  -6   7  -5  134.99    7.80
   6  -7   5  134.69   11.60
  -7   7  -5   59.99    4.90
   7  -7   5   63.39    9.70
  -8   7  -5   51.59    4.70
   8  -7   5   52.79    9.50
  -9   7  -5   10.20    2.50
   9  -7   5   11.50    6.00
 -10   7  -5    1.30    2.10
  10  -7   5    3.30    5.40
 -11   7  -5   56.39    5.50
  11  -7   5   47.60   11.60
 -12   7  -5    4.30    2.60
  12  -7   5    4.00    6.20
  14   6  -5   49.40    6.20
  13   6  -5   14.10    3.40
  12   6  -5  127.39    9.00
  11   6  -5   38.00    5.30
 -11  -6   5   39.30    3.70
  10   6  -5  185.38   11.20
 -10  -6   5  205.08    9.80
   9   6  -5  175.88    9.50
  -9  -6   5  129.39    7.50
   8   6  -5  114.49    7.50
  -8  -6   5  109.89    6.10
  -7  -6   5   21.40    2.50
   6   6  -5  202.28   10.20
  -6  -6   5  169.68    8.70
   5   6  -5    0.30    1.90
  -5  -6   5    3.90    3.20
  -5  -6   5    3.20    1.30
   4   6  -5  248.88   12.10
  -4  -6   5  257.97   13.10
  -4  -6   5  247.68   11.30
   3   6  -5  256.77   12.00
  -3  -6   5  242.38   11.40
  -3  -6   5  269.07   13.80
   2   6  -5    4.20    1.10
   2   6  -5    4.50    1.70
  -2  -6   5    5.00    3.20
   1   6  -5   81.39    4.50
   1   6  -5   78.39    4.60
  -1  -6   5   79.39    7.90
   0   6  -5  115.19    5.70
   0   6  -5  110.49    5.90
   0  -6   5  115.19    8.70
  -1   6  -5    3.80    1.20
   1  -6   5    3.20    3.00
  -2   6  -5  153.48    7.60
   2  -6   5  140.59   10.10
  -3   6  -5   91.79    5.40
   3  -6   5   90.69    8.80
  -4   6  -5  193.98    9.80
   4  -6   5  205.38   13.10
  -5   6  -5  136.49    7.50
   5  -6   5  137.29   11.10
  -6   6  -5    4.40    1.70
   6  -6   5    2.40    4.10
  -7   6  -5   27.00    3.50
   7  -6   5   34.90    8.70
  -8   6  -5   -1.20    1.50
   8  -6   5    2.50    4.30
  -9   6  -5   17.80    3.50
   9  -6   5   18.70    6.10
 -10   6  -5  103.89    7.10
  10  -6   5  108.19   12.90
 -11   6  -5    9.90    2.70
  11  -6   5    8.20    6.00
 -12   6  -5    8.20    2.80
  12  -6   5   10.70    6.50
  15   5  -5   41.00    6.20
  14   5  -5   17.90    4.00
  13   5  -5   40.40    5.70
  12   5  -5   31.10    5.00
 -12  -5   5   30.50    5.10
  11   5  -5    3.30    2.50
 -11  -5   5    2.30    1.40
  10   5  -5   16.20    3.30
 -10  -5   5   14.10    2.30
   9   5  -5  390.66   18.20
  -9  -5   5  377.16   16.50
  -9  -5   5  355.16   21.30
   8   5  -5  140.09    8.30
  -8  -5   5  122.69    9.30
  -8  -5   5  117.79    6.30
   7   5  -5  226.38   11.50
  -7  -5   5  216.48   10.10
   6   5  -5  196.78    9.90
  -6  -5   5  198.58   11.10
  -6  -5   5  177.88    8.70
   5   5  -5   55.89    4.20
  -5  -5   5   57.99    5.80
  -5  -5   5   50.19    3.30
   4   5  -5   68.39    4.40
  -4  -5   5   55.39    3.50
  -3  -5   5   15.60    3.50
   2   5  -5   12.10    2.10
   2   5  -5   17.90    1.70
  -2  -5   5   19.10    4.90
   1   5  -5   75.19    3.90
   1   5  -5   65.49    3.90
  -1  -5   5   62.99    6.80
   0   5  -5   -0.30    0.70
   0  -5   5    1.00    2.60
  -1   5  -5  121.69    5.50
  -1   5  -5   96.49    4.80
   1  -5   5   91.49    7.90
  -2   5  -5  161.38    8.20
   2  -5   5  183.28   11.40
  -3   5  -5  355.76   15.80
   3  -5   5  355.66   18.50
  -4   5  -5   11.80    2.10
   4  -5   5   15.20    4.20
  -5   5  -5   15.40    2.40
   5  -5   5   16.20    5.00
  -6   5  -5  210.48   10.60
   6  -5   5  221.08   14.70
  -7   5  -5  115.89    6.80
   7  -5   5  106.89   10.90
  -8   5  -5   19.90    3.10
   8  -5   5   15.40    5.90
  -9   5  -5    8.80    2.20
   9  -5   5    9.20    5.20
 -10   5  -5    2.90    2.00
  10  -5   5    1.80    4.80
 -11   5  -5   15.00    3.00
  11  -5   5   17.10    6.40
 -12   5  -5   18.40    3.40
  12  -5   5   12.50    6.30
 -13   5  -5   44.50    5.50
  13  -5   5   51.49   12.20
  16   4  -5   19.60    4.10
  15   4  -5    2.50    2.90
  14   4  -5   56.09    6.40
  13   4  -5    1.00   10.20
  13   4  -5    3.40    2.60
  12   4  -5   30.70    5.00
 -12  -4   5   35.80    3.60
  11   4  -5   50.99    5.60
  10   4  -5   98.29    7.10
 -10  -4   5  100.79    5.60
   9   4  -5  164.48    9.40
  -9  -4   5  167.18   10.40
  -9  -4   5  159.58    7.90
   8   4  -5   49.99    4.70
  -8  -4   5   58.09    3.50
  -8  -4   5   61.19    7.20
   7   4  -5  154.28    8.50
  -7  -4   5  154.68   10.30
  -7  -4   5  159.78    7.40
   6   4  -5  133.69    7.30
  -6  -4   5  127.99    6.30
  -6  -4   5  138.99    9.00
  -5  -4   5    3.50    2.30
  -5  -4   5    2.20    0.90
   4   4  -5  343.87   14.60
  -4  -4   5  321.07   13.80
  -4  -4   5  304.97   15.60
  -3  -4   5  133.99    8.60
  -3  -4   5  135.89    6.20
   2   4  -5   23.50    1.80
   2   4  -5   22.80    2.40
  -2  -4   5   22.70    5.10
   1   4  -5    5.10    1.20
   1   4  -5    8.00    1.20
   0   4  -5  545.25   21.90
   0   4  -5  527.05   22.00
   0  -4   5  497.55   24.40
  -1   4  -5   73.39    3.80
  -1   4  -5   78.19    4.20
   1  -4   5   78.29    7.00
  -2   4  -5  120.49    6.30
  -2   4  -5  140.99    5.70
   2  -4   5  114.39    8.90
  -3   4  -5  203.28    9.60
   3  -4   5  207.58   12.50
  -4   4  -5   56.49    3.80
   4  -4   5   66.29    7.60
  -5   4  -5  102.29    5.80
   5  -4   5  110.89   11.10
  -6   4  -5   58.99    4.20
   6  -4   5   56.29    8.70
  -7   4  -5    7.60    1.90
   7  -4   5    5.30    4.40
  -8   4  -5   19.00    3.00
   8  -4   5   12.80    4.90
  -9   4  -5   25.90    3.50
   9  -4   5   29.20    9.50
 -10   4  -5  185.88   10.00
  10  -4   5  172.88   15.10
 -11   4  -5   85.59    6.30
  11  -4   5   83.19   11.80
 -12   4  -5   21.10    4.20
  12  -4   5   21.50    7.00
 -13   4  -5    1.70    2.30
  13  -4   5    4.30    5.90
 -14   4  -5   17.30    3.60
  16   3  -5   13.50    3.80
  15   3  -5   -0.90    8.50
  15   3  -5    0.90    2.70
  13   3  -5   15.60    3.50
  13   3  -5   -1.20    7.90
 -13  -3   5   10.60    2.30
  12   3  -5   -8.00    7.60
  12   3  -5   11.60    3.30
 -12  -3   5    8.10    1.90
  11   3  -5   53.79    5.50
 -11  -3   5   48.30    3.90
  10   3  -5   66.49    5.60
 -10  -3   5   70.79    4.40
   9   3  -5   28.40    3.90
  -9  -3   5   26.40    5.20
  -9  -3   5   27.10    2.50
   8   3  -5  160.28    8.70
  -8  -3   5  165.18   11.00
  -8  -3   5  157.28    7.50
   7   3  -5  145.29    8.00
  -7  -3   5  143.19    6.90
  -7  -3   5  160.28   10.20
   6   3  -5   44.40    3.90
  -6  -3   5   42.60    5.70
  -6  -3   5   53.39    2.80
   5   3  -5  183.98    8.80
  -5  -3   5  163.38    7.60
  -5  -3   5  170.58   10.00
   2   3  -5    0.00    0.50
   2   3  -5    1.50    1.00
   1   3  -5  304.87   14.00
   1   3  -5  321.17   13.80
  -1  -3   5  359.26   16.50
   0   3  -5   62.39    3.60
   0   3  -5   70.79    3.40
   0  -3   5   56.29    6.60
  -1   3  -5  207.58    8.90
   1  -3   5  187.08   11.50
  -2   3  -5   96.89    5.00
   2  -3   5  100.19    8.30
   2  -3   5   98.09    4.70
  -3   3  -5  163.38    7.70
   3  -3   5  160.28    7.20
   3  -3   5  159.98   10.30
  -4   3  -5   99.09    5.30
   4  -3   5  110.19    8.70
   4  -3   5   93.49    4.80
  -5   3  -5  145.59    7.30
   5  -3   5  152.48   11.00
   5  -3   5  138.89    6.70
  -6   3  -5   24.80    2.80
   6  -3   5   25.40    2.30
   6  -3   5   25.00    7.60
  -7   3  -5   67.29    4.60
   7  -3   5   65.19    9.60
  -8   3  -5  108.79    6.40
   8  -3   5  104.19   11.00
  -9   3  -5   22.30    3.20
   9  -3   5   16.20    6.30
 -10   3  -5   45.40    4.40
  10  -3   5   46.80    9.90
 -11   3  -5   31.00    4.20
  11  -3   5   38.00    9.90
 -12   3  -5   48.30    5.20
  12  -3   5   51.79   11.20
 -13   3  -5   26.60    4.50
  13  -3   5   32.20   10.40
 -14   3  -5   44.40    5.60
  14  -3   5   42.60   11.10
  16   2  -5    9.50    9.40
  16   2  -5   45.70    6.00
  15   2  -5    2.00    9.30
  15   2  -5   35.00    5.30
  14   2  -5    3.10    9.20
  14   2  -5   28.50    5.10
  13   2  -5   36.00    5.10
 -13  -2   5   35.00    3.70
  12   2  -5   66.19    6.10
 -12  -2   5   67.19    4.60
  11   2  -5   15.20    2.90
  11   2  -5   -7.20    7.80
  10   2  -5   12.30    2.60
 -10  -2   5   15.70    2.40
   9   2  -5   42.80    4.00
  -9  -2   5   36.60    2.90
  -9  -2   5   36.60    6.00
   7   2  -5  200.98   10.40
  -7  -2   5  205.98    9.40
  -7  -2   5  234.68   12.70
   6   2  -5    8.70    1.70
  -6  -2   5    8.40    2.90
  -6  -2   5    4.80    0.90
  -5  -2   5   60.29    3.00
  -5  -2   5   59.09    6.10
   4   2  -5  459.85   19.10
  -4  -2   5  418.96   18.00
   3   2  -5   76.39    4.30
  -3  -2   5   75.99    6.30
  -3  -2   5   73.89    3.40
   2   2  -5   84.39    4.50
   2   2  -5   88.99    3.80
  -2  -2   5   80.59    6.10
   1   2  -5    0.10    0.40
   1   2  -5   -0.70    0.70
   0   2  -5   23.00    1.60
   0  -2   5   25.90    2.00
   0  -2   5   25.40    4.50
  -1   2  -5  132.99    6.00
   1  -2   5  130.09    8.50
  -2   2  -5   40.10    2.70
   2  -2   5   35.40    6.10
   2  -2   5   48.90    2.80
  -3   2  -5   51.99    3.40
   3  -2   5   55.39    3.30
   3  -2   5   55.09    6.50
  -4   2  -5  238.68   10.40
   4  -2   5  234.78   13.40
   4  -2   5  211.88   10.00
  -5   2  -5   18.80    2.50
   5  -2   5   22.90    2.20
   5  -2   5   23.20    6.10
  -6   2  -5  193.88    9.40
   6  -2   5  206.48   13.10
   6  -2   5  185.28    9.00
  -7   2  -5   27.20    2.90
   7  -2   5   25.50    2.70
   7  -2   5   34.00    7.80
  -8   2  -5   75.89    5.20
   8  -2   5   83.79    5.20
   8  -2   5   88.09   10.20
  -9   2  -5   60.49    4.70
   9  -2   5   59.19    9.90
   9  -2   5   53.89    4.30
 -10   2  -5    6.70    2.20
  10  -2   5   13.70    5.80
 -11   2  -5  125.49    7.60
  11  -2   5  113.59   12.60
 -12   2  -5   77.89    6.10
  12  -2   5   80.59   11.80
 -13   2  -5   17.40    3.30
  13  -2   5   18.90    6.70
 -14   2  -5   48.50    5.30
  14  -2   5   42.80   10.60
  16   1  -5   11.10    9.30
  16   1  -5   17.60    4.00
  15   1  -5    2.30    2.60
  15   1  -5   -0.80    9.80
  14   1  -5   62.09    6.40
 -14  -1   5   69.39    5.00
  13   1  -5   67.19    6.10
  12   1  -5   69.29    6.00
 -12  -1   5   76.99    4.90
  11   1  -5    0.70    9.90
 -11  -1   5    2.90    1.40
  10   1  -5    9.80    2.40
 -10  -1   5   15.40    2.20
   9   1  -5   24.30    3.40
  -9  -1   5   26.70    2.30
  -9  -1   5   19.20    5.60
  -8  -1   5    8.30    1.50
  -8  -1   5    4.70    3.40
   7   1  -5  370.86   16.30
  -7  -1   5  363.36   18.60
  -7  -1   5  346.77   15.20
   6   1  -5  191.08    9.70
  -6  -1   5  195.68   12.00
  -6  -1   5  216.68    8.80
   5   1  -5  441.26   18.90
  -5  -1   5  407.26   17.80
  -5  -1   5  451.85   20.90
   4   1  -5  346.17   15.00
  -4  -1   5  334.37   16.70
  -4  -1   5  339.47   13.90
   3   1  -5  278.37   11.60
  -3  -1   5  244.78   13.00
   2   1  -5   10.90    1.70
  -2  -1   5   10.20    3.40
   1   1  -5  533.95   21.50
  -1  -1   5  544.85   22.20
  -1  -1   5  498.45   23.40
   0   1  -5   83.99    3.70
   0  -1   5   77.89    5.90
   0  -1   5   76.39    4.10
  -1   1  -5  372.96   15.50
   1  -1   5  347.97   17.50
   1  -1   5  385.66   15.80
  -2   1  -5   88.09    4.30
   2  -1   5   80.49    4.40
   2  -1   5   82.09    6.90
  -3   1  -5   96.69    5.10
   3  -1   5   94.59    8.30
   3  -1   5  108.79    5.30
  -4   1  -5   40.80    3.20
   4  -1   5   44.10    3.00
   4  -1   5   30.60    6.10
  -5   1  -5  371.66   16.60
   5  -1   5  371.06   19.20
   5  -1   5  392.86   16.60
  -6   1  -5  100.09    5.60
   6  -1   5   96.39    5.50
   6  -1   5  105.89    9.90
  -7   1  -5   73.69    4.80
   7  -1   5   73.89    4.80
   7  -1   5   78.09    9.40
  -8   1  -5   46.80    3.90
   8  -1   5   42.30    8.80
   8  -1   5   41.00    3.80
   9  -1   5   45.80   10.60
 -10   1  -5   37.30    4.10
  10  -1   5   44.40    9.30
  10  -1   5   43.10    4.60
 -11   1  -5    9.40    2.50
  11  -1   5   10.30    2.50
  11  -1   5    9.60    5.00
 -12   1  -5   37.20    4.40
  12  -1   5   33.10    9.00
 -13   1  -5   15.40    3.30
  13  -1   5   13.50    6.20
 -14   1  -5   31.50    4.50
  14  -1   5   17.40    6.60
  16   0  -5    1.60    2.60
  16   0  -5    1.70   10.50
  15   0  -5   27.70    4.80
  15   0  -5    1.20    9.80
 -15   0   5   28.20    5.60
  14   0  -5    2.20    9.10
  14   0  -5   -0.30    2.00
 -14   0   5    0.30    1.50
  13   0  -5   30.20    4.40
 -13   0   5   26.40    3.20
  12   0  -5   -9.90   10.30
  12   0  -5   31.00    4.50
 -12   0   5   31.10    3.10
  11   0  -5  -15.90    9.80
  11   0  -5   16.10    3.30
 -11   0   5   13.20    2.30
  10   0  -5   63.89    5.10
 -10   0   5   63.69    4.00
   9   0  -5   14.80    3.10
  -9   0   5   18.40    2.00
  -9   0   5   29.10    6.50
  -8   0   5   20.40    6.20
  -8   0   5   24.60    2.10
   7   0  -5  224.78   10.60
  -7   0   5  225.38   13.10
  -7   0   5  211.68    9.60
   6   0  -5   47.10    4.00
  -6   0   5   57.59    7.20
  -6   0   5   48.30    2.70
   4   0  -5    3.70    1.10
  -4   0   5    2.50    2.60
  -4   0   5    3.60    0.60
   3   0  -5   51.59    3.20
  -3   0   5   45.00    4.70
  -2   0   5    1.60    1.00
  -2   0   5   -0.20    1.60
  -1   0   5    4.10    2.10
   0   0  -5    9.20    1.10
   0   0   5   14.10    1.90
  -1   0  -5    1.80    0.60
  -2   0  -5   43.80    2.70
   2   0   5   43.20    5.20
   2   0   5   49.30    3.00
  -3   0  -5  353.36   15.00
   3   0   5  336.37   17.30
   3   0   5  352.56   15.20
  -4   0  -5  110.59    6.30
   4   0   5  132.29    9.40
   4   0   5  134.09    6.60
  -5   0  -5   14.40    2.10
   5   0   5   23.50    5.90
  -6   0  -5  165.58    8.50
   6   0   5  180.08   12.00
   6   0   5  175.18    8.70
  -7   0  -5    6.90    1.70
   7   0   5   13.00    2.50
   7   0   5   10.00    4.30
  -8   0  -5   18.40    3.00
   8   0   5   10.70    4.50
   8   0   5   16.70    3.30
  -9   0  -5  143.09    7.90
   9   0   5  145.89    8.20
   9   0   5  131.19   12.20
 -10   0  -5    1.50    1.80
  10   0   5    3.90    2.10
  10   0   5    1.50    4.20
 -11   0  -5   36.20    4.20
  11   0   5   33.10    4.50
  11   0   5   25.70    7.60
 -12   0  -5    2.80    2.10
  12   0   5   -1.40    4.20
  12   0   5   -1.70    2.00
 -13   0  -5    5.80    2.70
  13   0   5    1.50    5.00
  13   0   5    5.40    2.60
 -14   0  -5   21.90    4.30
  14   0   5   22.60    6.90
  16  -1  -5    9.00    9.30
  16  -1  -5   17.10    3.80
  15  -1  -5    3.00    2.40
  15  -1  -5    0.10    9.00
 -15   1   5    1.40    1.80
  14  -1  -5   68.49    6.40
 -14   1   5   69.79    5.00
  13  -1  -5   65.99    5.90
 -13   1   5   72.19    4.90
  11  -1  -5    4.60   11.10
  11  -1  -5    2.00    1.90
 -11   1   5    1.80    1.30
  10  -1  -5   78.09   16.60
   9  -1  -5   25.70    3.20
  -9   1   5   25.00    2.30
   8  -1  -5    8.80    1.80
  -8   1   5    6.80    3.50
  -8   1   5    6.70    1.20
   7  -1  -5  349.87   15.70
  -7   1   5  341.87   18.50
  -7   1   5  357.66   15.00
   6  -1  -5  192.78    9.20
  -6   1   5  183.88   12.00
  -6   1   5  192.38    8.40
   5  -1  -5  405.56   17.50
  -5   1   5  395.86   19.90
  -5   1   5  403.46   16.70
   4  -1  -5  346.77   14.90
  -4   1   5  343.87   14.00
  -4   1   5  320.77   16.60
  -3   1   5  277.87   12.50
  -3   1   5  279.67   14.10
  -3   1   5  283.97   11.70
   2  -1  -5    9.50    0.90
  -2   1   5    8.80    2.40
  -2   1   5   10.90    1.70
   1  -1  -5  500.95   19.90
  -1   1   5  461.55   21.70
  -1   1   5  489.95   20.60
   0  -1  -5   85.49    4.00
   0   1   5   78.69    5.90
   0   1   5   90.09    4.60
  -1  -1  -5  368.46   16.80
   1   1   5  460.65   18.60
   1   1   5  379.66   17.30
  -2  -1  -5   83.99    4.20
   2   1   5   85.79    4.70
   2   1   5   80.89    6.50
  -3  -1  -5  100.39    5.10
   3   1   5   94.49    7.60
   3   1   5  101.19    5.50
  -4  -1  -5   46.30    3.30
   4   1   5   47.00    3.70
  -5  -1  -5  364.76   16.30
   5   1   5  376.96   16.70
   5   1   5  374.36   18.60
  -6  -1  -5   96.09    5.60
   6   1   5   94.79    8.40
   6   1   5  108.59    6.10
  -7  -1  -5   77.39    4.90
   7   1   5   72.29    8.60
   7   1   5   81.29    5.40
  -8  -1  -5   34.30    3.80
   8   1   5   48.00    4.50
   8   1   5   51.19    7.90
  -9  -1  -5   -0.10    1.60
   9   1   5    1.20    1.80
   9   1   5   -0.60    3.70
 -10  -1  -5   41.00    4.20
  10   1   5   33.90    4.40
  10   1   5   45.50    8.90
 -11  -1  -5    8.00    2.40
  11   1   5   13.00    3.00
  11   1   5   10.10    5.00
 -12  -1  -5   31.60    4.20
  12   1   5   33.30    8.80
  12   1   5   34.20    5.10
 -13  -1  -5    9.20    2.80
  13   1   5   18.30    3.60
  13   1   5   15.90    5.70
 -14  -1  -5   24.30    4.40
  14   1   5   31.40    5.30
  14   1   5   18.40    5.90
  16  -2  -5   43.20    5.60
  16  -2  -5    3.00    8.50
  15  -2  -5   15.10   11.00
  15  -2  -5   34.40    4.70
 -15   2   5   35.20    4.00
  14  -2  -5    5.70   10.00
  14  -2  -5   26.10    4.40
 -14   2   5   20.90    3.10
  13  -2  -5   43.20    4.50
 -13   2   5   37.30    3.60
  12  -2  -5   62.89    5.30
 -12   2   5   68.09    4.70
  11  -2  -5   -7.90   12.50
  11  -2  -5   14.60    3.20
 -11   2   5   21.10    2.50
   9  -2  -5   -2.00   10.80
   9  -2  -5   36.90    3.50
  -9   2   5   36.50    2.80
   8  -2  -5    8.80    1.80
  -8   2   5   10.90    3.60
  -8   2   5   11.90    1.70
   7  -2  -5  210.38    9.90
  -7   2   5  205.78    9.30
  -7   2   5  200.28   13.00
   6  -2  -5    6.30    1.40
  -6   2   5    4.60    0.90
  -6   2   5    3.60    2.90
   5  -2  -5   57.99    3.90
  -5   2   5   61.29    3.20
  -4   2   5  388.26   19.70
  -4   2   5  416.36   17.10
  -4   2   5  422.66   17.90
  -3   2   5   75.29    4.20
  -3   2   5   72.09    3.50
  -3   2   5   60.49    6.70
   2  -2  -5   85.89    4.00
  -2   2   5   77.29    6.00
  -2   2   5   87.29    4.70
   1  -2  -5   -0.40    0.60
  -1   2   5   -0.40    1.80
  -1   2   5    0.00    0.90
   0  -2  -5   24.40    1.80
   0   2   5   19.00    2.20
   0   2   5   22.30    3.60
  -1  -2  -5  133.29    6.40
   1   2   5  150.18    7.00
   1   2   5  129.09    7.90
  -2  -2  -5   46.90    2.80
   2   2   5   33.70    3.10
   2   2   5   31.80    5.00
  -3  -2  -5   50.09    3.40
   3   2   5   50.29    3.90
  -4  -2  -5  221.68   10.20
   4   2   5  216.78   11.80
   4   2   5  228.18   10.70
  -5  -2  -5   16.90    2.20
   5   2   5   23.90    2.90
  -6  -2  -5  184.88    9.00
   6   2   5  177.58   11.30
   6   2   5  181.28    9.50
  -7  -2  -5   23.30    2.90
   7   2   5   26.50    3.50
   7   2   5   22.60    6.90
  -8  -2  -5   79.99    5.30
   8   2   5   76.89    5.80
   8   2   5   79.59    8.80
  -9  -2  -5   47.80    4.40
   9   2   5   56.39    5.30
   9   2   5   58.99    8.60
 -10  -2  -5    9.10    2.40
  10   2   5    4.50    2.40
  10   2   5    8.50    4.40
 -11  -2  -5  113.69    7.40
  11   2   5  113.89   11.10
  11   2   5  120.79    8.30
 -12  -2  -5   82.69    6.20
  12   2   5   75.19    7.00
  12   2   5   79.19   10.30
 -13  -2  -5   26.20    4.30
  13   2   5   19.10    5.80
  13   2   5   20.20    4.00
 -14  -2  -5   39.20    5.00
  14   2   5   36.10    9.30
  14   2   5   48.90    6.00
  16  -3  -5   63.59   16.00
  15  -3  -5   -3.30    8.40
 -15   3   5    0.40    1.70
  14  -3  -5   53.49    5.40
 -14   3   5   57.59    4.80
  13  -3  -5   16.30    3.60
  13  -3  -5    4.90    9.70
 -13   3   5    9.60    2.10
  12  -3  -5   -6.50   10.60
  12  -3  -5    7.90    2.20
 -12   3   5    5.90    1.70
  11  -3  -5   56.79    4.70
 -11   3   5   49.20    3.90
   9  -3  -5  -13.10   11.20
  -9   3   5   22.70    2.40
   8  -3  -5  168.18    8.50
  -8   3   5  165.78    8.00
   7  -3  -5  143.19    7.50
  -7   3   5  145.39    7.10
  -7   3   5  155.58   10.70
   6  -3  -5   40.10    3.00
  -6   3   5   39.90    6.80
  -6   3   5   41.90    2.70
   5  -3  -5  180.58    8.30
  -5   3   5  163.58    7.60
  -5   3   5  154.68   10.80
  -4   3   5   19.80    1.70
  -4   3   5   31.10    6.50
  -3   3   5  103.59    8.40
  -3   3   5  117.29    6.00
  -3   3   5  120.99    5.50
  -2   3   5   -4.40    2.60
   1  -3  -5  307.87   13.00
  -1   3   5  288.07   13.30
  -1   3   5  305.67   14.90
   0  -3  -5   57.89    3.20
   0   3   5   44.20    5.50
  -1  -3  -5  193.58    8.80
   1   3   5  187.08   10.10
   1   3   5  200.68    9.40
  -2  -3  -5   93.19    4.80
   2   3   5   81.99    6.20
   2   3   5   91.09    5.40
  -3  -3  -5  151.68    7.50
   3   3   5  156.18    9.10
   3   3   5  162.08    8.10
  -4  -3  -5   94.89    5.30
   4   3   5   83.59    6.00
   4   3   5  115.79    7.20
  -5  -3  -5  139.09    7.20
   5   3   5  146.89    8.80
   5   3   5  137.79    7.90
  -6  -3  -5   22.00    2.60
   6   3   5   24.80    6.00
   6   3   5   27.50    3.50
  -7  -3  -5   66.79    4.50
   7   3   5   62.89    5.20
   7   3   5   54.69    8.10
  -8  -3  -5  112.79    6.50
   8   3   5   99.79    9.30
   8   3   5   99.09    6.90
  -9  -3  -5   20.80    3.10
   9   3   5   20.20    4.10
   9   3   5   22.30    7.30
 -10  -3  -5   45.60    4.40
  10   3   5   42.00    5.10
  10   3   5   44.80    8.20
 -11  -3  -5   32.90    4.00
  11   3   5   33.60    5.10
  11   3   5   30.40    7.90
 -12  -3  -5   58.79    5.50
  12   3   5   52.79    6.20
  12   3   5   48.70    9.70
 -13  -3  -5   34.50    4.60
  13   3   5   35.00    5.50
 -14  -3  -5   43.50    5.20
  14   3   5   42.90    6.10
 -16   4   5   24.30    4.00
  15  -4  -5   -3.70    8.50
 -15   4   5    3.00    2.00
  14  -4  -5    5.80    9.40
  13  -4  -5   -3.80    9.80
 -13   4   5    3.10    1.70
  12  -4  -5   30.40    3.70
  12  -4  -5   12.20   10.40
 -12   4   5   34.30    3.50
  11  -4  -5   42.80    4.10
 -11   4   5   46.80    3.80
  10  -4  -5   94.29    5.80
 -10   4   5   96.09    5.70
   9  -4  -5  151.78    7.80
   9  -4  -5  113.99   17.00
  -9   4   5  155.08    7.60
   8  -4  -5   60.49    4.20
  -8   4   5   55.89    3.80
   7  -4  -5  157.88    8.00
  -7   4   5  162.78    7.80
   6  -4  -5  131.49    6.80
  -6   4   5  137.49    6.50
  -6   4   5  123.89    9.80
  -5   4   5    4.60    3.50
  -5   4   5    2.70    1.30
  -4   4   5  317.17   16.70
  -4   4   5  313.37   13.80
  -4   4   5  319.37   14.20
  -3   4   5  136.89    9.30
  -3   4   5  127.19    6.90
  -3   4   5  137.19    6.40
  -2   4   5   20.50    4.80
   1  -4  -5    6.20    1.30
  -1   4   5    7.40    2.80
  -1   4   5    7.70    1.70
   0  -4  -5  516.65   21.80
   0   4   5  501.55   23.00
   0   4   5  524.55   22.30
  -1  -4  -5   77.49    4.30
   1   4   5   64.99    6.20
  -2  -4  -5  116.39    6.10
   2   4   5  119.29    7.20
   2   4   5  119.89    6.70
  -3  -4  -5  191.88    9.10
   3   4   5  191.28   10.00
   3   4   5  190.58    9.60
  -4  -4  -5   58.59    3.90
   4   4   5   58.39    4.50
   4   4   5   54.29    5.50
  -5  -4  -5  104.09    5.70
   5   4   5   97.19    6.30
   5   4   5   96.59    7.30
  -6  -4  -5   66.99    4.40
   6   4   5   61.09    5.00
   6   4   5   57.59    6.60
  -7  -4  -5    6.60    1.80
   7   4   5    8.30    3.30
   7   4   5    6.80    2.50
  -8  -4  -5   17.60    2.90
   8   4   5   22.90    4.80
   8   4   5   16.30    3.20
  -9  -4  -5   21.30    3.30
   9   4   5   28.00    4.80
 -10  -4  -5  188.98   10.00
  10   4   5  173.48   10.90
 -11  -4  -5   84.99    6.10
  11   4   5   77.89    7.00
 -12  -4  -5   17.50    3.20
  12   4   5   17.40    3.90
 -13  -4  -5    7.10    2.70
  13   4   5    6.50    3.30
 -14  -4  -5   13.10    3.10
  14   4   5   12.10    3.60
  15  -5  -5   16.20    9.50
 -15   5   5   55.09    4.90
  14  -5  -5   -1.50    8.50
 -14   5   5   14.80    2.70
  13  -5  -5    0.20    9.70
  12  -5  -5    6.10    9.50
  11  -5  -5    5.30    9.80
 -11   5   5    4.30    1.60
  10  -5  -5   -8.70   10.30
  10  -5  -5   17.10    2.90
 -10   5   5   16.90    2.60
   9  -5  -5  395.66   17.90
  -9   5   5  402.06   17.90
   8  -5  -5  130.89    6.80
  -8   5   5  119.29    6.60
  -5   5   5   58.39    4.00
  -5   5   5   53.49    3.50
  -5   5   5   56.89    6.50
  -4   5   5   54.59    3.90
  -4   5   5   56.59    7.40
  -4   5   5   55.09    3.40
  -3   5   5   13.20    3.40
  -3   5   5   14.00    2.40
  -3   5   5   14.30    1.70
  -2   5   5   25.70    5.20
   1  -5  -5   72.99    4.10
  -1   5   5   60.69    5.90
  -1   5   5   68.79    4.50
   0  -5  -5   -1.10    0.90
   0   5   5    1.30    1.40
   0   5   5   -0.90    2.00
  -1  -5  -5  106.09    5.30
   1   5   5   90.59    5.70
   1   5   5   82.39    6.10
  -2  -5  -5  161.38    8.20
   2   5   5  160.68    8.70
   2   5   5  176.78    9.30
  -3  -5  -5  333.77   15.20
   3   5   5  327.27   15.70
   3   5   5  350.56   15.90
  -4  -5  -5   10.90    1.90
   4   5   5   11.60    2.30
   4   5   5    9.80    2.80
  -5  -5  -5   19.30    2.70
   5   5   5   22.00    3.60
   5   5   5   26.70    5.90
  -6  -5  -5  209.68   10.50
   6   5   5  212.98   11.50
  -7  -5  -5  109.99    6.50
   7   5   5  105.79    7.40
  -8  -5  -5   17.10    2.90
   8   5   5   10.50    2.90
  -9  -5  -5   12.20    2.50
   9   5   5    8.20    2.80
 -10  -5  -5    1.90    1.80
  10   5   5    3.50    2.40
 -11  -5  -5   13.40    2.90
  11   5   5   15.80    3.70
 -12  -5  -5   16.00    3.20
  12   5   5   19.10    4.00
 -13  -5  -5   41.30    5.10
  13   5   5   49.80    6.30
  14  -6  -5    7.20    9.00
 -14   6   5   46.60    4.50
  13  -6  -5    4.50    9.00
 -13   6   5   13.80    2.60
  11  -6  -5   -4.40    9.50
   7  -6  -5  -11.90   10.30
   7  -6  -5   20.10    2.60
  -7   6   5   21.50    2.50
   6  -6  -5  152.08   21.00
  -6   6   5  162.28    8.10
  -5   6   5    1.70    1.40
  -5   6   5    2.10    1.10
  -4   6   5  242.08   11.40
  -4   6   5  252.87   11.60
  -3   6   5  249.68   11.80
  -3   6   5  251.07   11.60
  -3   6   5  248.48   13.50
  -2   6   5    2.40    1.50
   1  -6  -5   83.79    4.90
  -1   6   5   78.99    5.20
  -1   6   5   84.29    7.20
   0  -6  -5  107.29    5.80
   0   6   5  107.49    6.30
   0   6   5   98.79    7.40
  -1  -6  -5    5.60    1.70
   1   6   5    6.30    1.90
   1   6   5    5.10    2.40
  -2  -6  -5  135.99    7.10
   2   6   5  129.69    7.60
  -3  -6  -5   86.59    5.30
   3   6   5   80.59    6.00
  -4  -6  -5  174.58    9.20
   4   6   5  186.98    9.90
  -5  -6  -5  123.89    7.10
   5   6   5  120.79    7.80
  -6  -6  -5    3.40    1.80
   6   6   5    4.10    2.20
  -7  -6  -5   33.50    3.70
   7   6   5   26.80    4.40
  -8  -6  -5   -1.00    1.60
   8   6   5    0.80    2.00
  -9  -6  -5   19.00    3.30
   9   6   5   22.80    4.40
 -10  -6  -5   96.09    6.60
  10   6   5   93.19    7.80
 -11  -6  -5    6.80    2.40
  11   6   5    6.80    2.90
  12   6   5    7.40    3.10
 -14   7   5    3.10    2.10
  11  -7  -5    5.70    9.50
   9  -7  -5   -3.60    9.30
   8  -7  -5    1.40   10.90
  -8   7   5    0.90    1.30
  -6   7   5  105.89    6.00
  -6   7   5  100.69    6.10
  -5   7   5   97.39    5.60
  -5   7   5   95.29    5.80
  -4   7   5  140.69    7.70
  -4   7   5  156.48    7.80
  -3   7   5  112.09    6.50
  -3   7   5  111.79    6.20
   2  -7  -5   -1.50    9.80
   2  -7  -5    3.20    1.50
  -2   7   5    3.50    1.70
   1  -7  -5  185.28    9.30
  -1   7   5  187.58    9.60
   0  -7  -5   60.29    4.40
   0   7   5   61.19    4.80
  -1  -7  -5  124.89    7.20
   1   7   5  140.49    7.70
  -2  -7  -5   65.79    4.80
   2   7   5   67.39    5.20
  -3  -7  -5   10.70    2.10
   3   7   5   12.20    2.70
  -4  -7  -5    1.70    1.60
   4   7   5    3.00    2.00
  -5  -7  -5   65.09    5.00
   5   7   5   75.39    5.90
  -6  -7  -5  121.69    7.30
   6   7   5  121.09    8.00
  -7  -7  -5   56.59    4.90
   7   7   5   55.29    5.60
  -8  -7  -5   53.69    4.70
   8   7   5   47.40    5.50
  -9  -7  -5   13.50    2.70
   9   7   5   14.70    3.50
 -10  -7  -5    2.00    1.90
  10   7   5   -0.40    2.20
 -11  -7  -5   50.99    5.00
  11   7   5   50.49    6.30
 -12  -7  -5    4.90    2.60
  12   7   5    2.20    2.70
 -13   8   5    9.60    2.50
  12  -8  -5   -0.20    8.20
 -12   8   5    5.00    2.10
  11  -8  -5   10.20    8.70
 -11   8   5   20.70    3.50
   9  -8  -5    6.80    9.20
  -9   8   5   22.10    3.20
   8  -8  -5    5.10    9.00
  -8   8   5   30.20    3.50
   7  -8  -5   14.70   10.20
  -7   8   5   19.00    2.80
   6  -8  -5   16.10   10.70
  -6   8   5   12.50    2.50
   5  -8  -5   18.80   12.00
  -4   8   5  289.77   13.50
  -4   8   5  282.37   13.50
  -3   8   5   32.40    3.80
  -3   8   5   27.60    3.00
   2  -8  -5  127.99    7.10
  -2   8   5  125.99    7.30
   1  -8  -5   56.79    4.50
  -1   8   5   63.59    5.10
   0  -8  -5    3.60    1.80
   0   8   5    3.50    1.90
  -1  -8  -5   13.40    2.60
   1   8   5   17.20    3.40
  -2  -8  -5   84.59    5.60
   2   8   5   82.29    6.00
  -3  -8  -5    3.20    1.80
   3   8   5    4.00    2.20
  -4  -8  -5  100.99    6.60
   4   8   5  104.59    7.40
  -5  -8  -5  231.88   11.70
   5   8   5  228.08   12.50
  -6  -8  -5   -1.30    1.60
   6   8   5    3.80    2.40
  -7  -8  -5    8.10    2.40
   7   8   5    9.40    2.90
  -8  -8  -5   79.39    6.10
   8   8   5   86.29    7.20
  -9  -8  -5   34.80    4.30
   9   8   5   29.00    5.10
 -10  -8  -5   30.30    4.40
  10   8   5   34.80    5.50
 -11  -8  -5   44.50    5.10
  11   8   5   42.30    6.30
  11  -9  -5    1.70    7.20
 -11   9   5    4.70    2.30
  10  -9  -5    6.80    8.40
 -10   9   5   10.50    2.50
   9  -9  -5   13.10    9.70
  -8   9   5    3.30    1.70
  -7   9   5  201.78   10.60
  -6   9   5    1.50    1.50
  -5   9   5  179.48    9.50
  -4   9   5    4.90    1.70
   2  -9  -5   27.30    3.70
  -2   9   5   46.50    4.40
   1  -9  -5  307.17   14.70
  -1   9   5  311.27   14.80
   0  -9  -5   23.40    3.40
   0   9   5   25.50    3.70
  -1  -9  -5    5.40    2.10
   1   9   5    3.30    2.00
  -2  -9  -5   91.89    6.20
   2   9   5   93.79    6.80
  -3  -9  -5    4.00    2.00
   3   9   5    7.40    2.50
  -4  -9  -5   27.80    3.90
   4   9   5   23.40    4.30
  -5  -9  -5  266.37   13.30
   5   9   5  256.67   13.80
  -6  -9  -5    8.70    2.40
   6   9   5    9.10    2.90
  -7  -9  -5   46.40    4.90
   7   9   5   41.80    5.60
  -8  -9  -5   64.29    5.70
   8   9   5   67.69    6.60
  -9  -9  -5    3.00    2.30
   9   9   5   -3.60    2.10
 -10  10   5   96.59    6.90
  -9  10   5   12.80    2.80
  -8  10   5   13.90    2.70
  -7  10   5   20.30    3.20
  -6  10   5    4.90    1.90
  -5  10   5    4.30    1.80
  -4  10   5  126.09    7.60
   3 -10  -5    8.70    2.40
   2 -10  -5   18.30    3.50
   1 -10  -5   14.20    2.70
   0 -10  -5    6.60    2.30
   0  10   5   10.00    3.50
  -1 -10  -5   32.20    4.10
   1  10   5   29.90    4.20
  -2 -10  -5  284.67   14.20
   2  10   5  292.87   14.70
  -3 -10  -5    1.40    2.00
   3  10   5   -0.90    1.90
  -4 -10  -5   40.40    4.70
   4  10   5   36.20    5.00
   5  10   5   33.20    5.10
  -6 -10  -5   -0.10    1.90
   6  10   5   -0.20    2.30
  -7 -10  -5   24.70    4.10
   7  10   5   15.40    3.60
  -8 -10  -5   59.39    5.60
   8  10   5   47.10    6.20
  -8  11   5   27.20    3.90
  -7  11   5   12.40    2.70
  -6  11   5   22.70    3.70
  -5  11   5    5.10    2.00
   3 -11  -5    1.90    2.00
   2 -11  -5   13.10    2.80
   1 -11  -5   80.59    6.10
   0 -11  -5   19.70    3.70
  -1 -11  -5   64.19    5.50
  -2 -11  -5   18.50    3.70
  -3 -11  -5    6.10    2.40
   3  11   5    3.90    2.50
  -4 -11  -5   12.40    2.90
   4  11   5    8.60    3.00
  -5 -11  -5    9.10    2.80
   5  11   5    4.40    2.80
  -6 -11  -5   10.90    2.90
   6  11   5   13.90    3.60
   4 -12  -5    6.20    2.60
   3 -12  -5   31.10    4.50
   2 -12  -5    3.90    2.40
   1 -12  -5    4.80    2.40
   0 -12  -5    6.30    2.50
  -1 -12  -5   13.50    3.10
  -2 -12  -5   14.80    3.20
  -3 -12   6    0.00    1.70
  -2 -12   6   21.70    4.00
  -1 -12   6    4.20    2.30
  -5 -11   6   24.20    3.80
  -4 -11   6    4.20    2.10
  -3 -11   6  138.59    8.10
  -2 -11   6   12.30    2.60
   0  11  -6    2.50    1.90
  -1  11  -6   52.59    4.80
  -2  11  -6    4.80    2.10
  -3  11  -6   57.19    5.20
  -4  11  -6    2.60    2.00
  -5  11  -6   -1.50    1.80
   9  10  -6    0.10    2.40
  -6 -10   6   31.70    3.90
  -5 -10   6   18.10    3.20
  -4 -10   6   27.00    3.50
  -3 -10   6    0.30    1.50
  -2 -10   6   11.50    2.30
   1  10  -6   -0.50    1.40
   0  10  -6  130.19    7.70
  -1  10  -6    2.80    1.70
  -2  10  -6    4.60    2.00
  -3  10  -6    8.80    2.30
  -4  10  -6   24.10    3.60
  -5  10  -6    2.20    1.90
  -6  10  -6   39.40    4.50
  -7  10  -6    1.40    2.00
  11   9  -6    1.80    2.80
  10   9  -6   23.90    4.90
   9   9  -6   14.80    3.40
   8   9  -6   13.50    3.00
   7   9  -6   81.89    6.50
  -7  -9   6   83.49    6.20
   6   9  -6    1.50    2.30
  -6  -9   6    0.50    1.60
  -5  -9   6   15.30    2.50
  -4  -9   6   14.30    2.30
  -3  -9   6   12.20    2.20
   1   9  -6   19.70    2.90
   0   9  -6    7.50    1.90
  -1   9  -6    6.60    1.90
  -2   9  -6   29.40    3.60
  -3   9  -6   86.29    5.90
  -4   9  -6   58.69    4.90
  -5   9  -6   45.20    4.50
   5  -9   6   56.29    9.20
  -6   9  -6   17.80    3.50
   6  -9   6   17.00    5.60
  -7   9  -6    8.80    2.50
   7  -9   6    7.30    5.30
  -8   9  -6   10.60    2.70
   8  -9   6   14.90    6.10
  -9   9  -6    4.20    2.30
   9  -9   6    2.70    5.40
  12   8  -6   -1.30    2.60
  11   8  -6   41.30    6.00
  10   8  -6    0.90    2.50
   9   8  -6   10.50    3.00
   8   8  -6    0.30    2.10
   7   8  -6   26.50    4.30
  -7  -8   6   32.40    3.30
   6   8  -6    3.80    2.30
  -6  -8   6    2.70    1.50
   5   8  -6    9.90    2.60
  -5  -8   6   10.50    2.00
   4   8  -6   13.10    2.70
  -4  -8   6   15.30    2.50
  -3  -8   6    7.30    1.70
   2   8  -6    2.30    1.30
   1   8  -6   66.49    4.50
   0   8  -6  122.09    6.80
  -1   8  -6    1.40    1.30
   1  -8   6   -0.30    3.50
  -2   8  -6   17.50    2.80
   2  -8   6   14.90    4.50
  -3   8  -6   44.40    4.00
   3  -8   6   40.90    8.30
  -4   8  -6   48.20    4.20
   4  -8   6   44.50    8.20
  -5   8  -6   50.39    4.50
   5  -8   6   54.39    8.60
  -6   8  -6   24.10    3.50
   6  -8   6   20.80    5.90
  -7   8  -6    5.20    2.20
   7  -8   6   10.20    5.30
  -8   8  -6   43.60    4.70
   8  -8   6   44.40    9.80
  -9   8  -6   38.00    4.60
   9  -8   6   39.40    9.90
 -10   8  -6    6.40    2.60
  10  -8   6    2.30    5.70
  13   7  -6   11.00    3.40
  12   7  -6   37.20    5.50
  11   7  -6   32.70    5.70
  10   7  -6  147.69    9.60
   9   7  -6   38.70    5.10
   8   7  -6   62.89    5.90
  -8  -7   6   68.79    4.50
   7   7  -6   29.00    4.50
  -7  -7   6   27.10    2.90
   6   7  -6   23.80    3.90
  -6  -7   6   20.50    2.60
  -5  -7   6   19.80    2.70
   4   7  -6  110.79    7.00
  -4  -7   6  113.49    6.00
   3   7  -6   -0.20    1.60
  -3  -7   6    0.50    1.20
   2   7  -6   26.80    2.50
   2   7  -6   24.00    3.20
  -2  -7   6   20.70    6.50
   1   7  -6   80.89    4.70
  -1  -7   6   72.49    8.50
   0   7  -6   33.40    3.00
   0  -7   6   32.80    7.90
  -1   7  -6    1.70    1.20
   1  -7   6    0.30    3.50
  -2   7  -6   40.80    3.50
   2  -7   6   54.99    8.10
  -3   7  -6  131.09    7.20
   3  -7   6  132.29   10.70
  -4   7  -6   81.69    5.50
   4  -7   6   86.39    9.30
  -5   7  -6   60.99    4.80
   5  -7   6   69.49    9.30
  -6   7  -6   38.00    3.90
   6  -7   6   33.50    7.90
  -7   7  -6    3.00    1.80
   7  -7   6    1.30    4.50
  -8   7  -6    6.40    2.30
   8  -7   6   10.20    5.50
  -9   7  -6    0.20    1.90
   9  -7   6   -0.30    5.20
 -10   7  -6   65.99    5.70
  10  -7   6   59.09   11.80
 -11   7  -6   35.20    4.80
  11  -7   6   37.50    8.70
  14   6  -6   15.70    3.70
  13   6  -6   17.10    4.00
  12   6  -6    1.70    2.60
  11   6  -6   39.30    5.60
  10   6  -6    3.30    2.50
   9   6  -6  100.99    7.70
  -9  -6   6  100.89    6.20
   8   6  -6   12.40    3.00
   7   6  -6    7.40    2.60
  -7  -6   6    8.20    1.60
   6   6  -6    0.50    1.80
  -6  -6   6    1.90    1.20
   5   6  -6   17.80    2.70
  -5  -6   6   19.20    5.40
  -5  -6   6   18.70    2.30
   4   6  -6   26.20    3.30
  -4  -6   6   30.70    5.60
  -4  -6   6   27.90    2.50
   3   6  -6   41.00    3.60
  -3  -6   6   38.60    2.90
  -3  -6   6   41.90    7.20
   2   6  -6   53.79    3.90
   2   6  -6   61.69    3.70
  -2  -6   6   63.99    7.50
   1   6  -6    6.70    1.50
   1   6  -6    9.00    1.60
  -1  -6   6    9.30    4.00
   0   6  -6   10.10    2.00
   0   6  -6   11.20    1.80
   0  -6   6    9.20    3.80
  -1   6  -6  111.19    5.90
   1  -6   6  106.89    9.40
  -2   6  -6   16.90    2.30
  -3   6  -6   18.00    2.50
   3  -6   6   28.60    7.40
  -4   6  -6   43.30    3.70
   4  -6   6   42.30    7.70
  -5   6  -6   77.19    5.20
   5  -6   6   77.49    9.50
  -6   6  -6   40.30    3.80
   6  -6   6   38.20    8.30
  -7   6  -6   15.20    3.00
   7  -6   6   10.30    5.10
  -8   6  -6   75.79    5.60
   8  -6   6   84.19   10.70
  -9   6  -6   42.50    4.50
   9  -6   6   50.59   10.00
 -10   6  -6   11.80    2.80
  10  -6   6    8.20    5.90
 -11   6  -6   36.70    5.00
  11  -6   6   41.80   10.60
 -12   6  -6   -0.10    2.20
  12  -6   6    2.30    5.40
  15   5  -6   15.40    3.90
  14   5  -6   29.80    5.50
  13   5  -6   10.20    3.30
  12   5  -6   62.49    6.20
  11   5  -6   53.19    5.90
  10   5  -6   66.39    6.10
   9   5  -6  143.89    8.90
  -9  -5   6  131.59   10.60
  -9  -5   6  164.48    7.50
   8   5  -6   47.60    4.90
  -8  -5   6   46.70    3.20
  -8  -5   6   33.50    6.80
   7   5  -6   23.40    3.60
  -7  -5   6   25.30    2.40
  -7  -5   6   42.60    7.00
   6   5  -6   39.80    3.90
  -6  -5   6   40.40    2.90
  -6  -5   6   39.90    6.30
   5   5  -6  202.28   10.30
  -5  -5   6  223.48   12.00
  -5  -5   6  200.48    9.40
   4   5  -6  133.69    7.20
  -4  -5   6  125.89    6.40
  -4  -5   6  147.89    9.10
   3   5  -6   11.20    2.30
  -3  -5   6    9.40    3.60
  -3  -5   6    9.20    1.50
   2   5  -6   58.39    3.40
   2   5  -6   60.39    4.00
  -2  -5   6   62.79    7.50
   1   5  -6   47.50    3.20
   1   5  -6   50.59    3.00
  -1  -5   6   44.20    6.80
   0   5  -6   30.10    2.40
   0   5  -6   33.50    2.40
   0  -5   6   33.30    6.70
  -1   5  -6  135.99    6.70
  -1   5  -6  134.89    6.20
   1  -5   6  134.39   10.20
  -2   5  -6   56.69    3.70
   2  -5   6   49.40    7.50
  -3   5  -6   21.10    2.40
   3  -5   6   20.90    6.60
  -4   5  -6    2.10    1.30
   4  -5   6    3.20    4.10
  -5   5  -6   25.20    2.90
   5  -5   6   33.40    7.70
  -6   5  -6   99.59    5.80
   6  -5   6   70.89    9.20
  -7   5  -6   37.30    3.70
   7  -5   6   25.30    8.10
  -8   5  -6   53.29    4.60
   8  -5   6   57.29    9.90
  -9   5  -6    5.20    2.10
   9  -5   6    5.50    5.00
 -10   5  -6  139.29    8.30
  10  -5   6  121.49   13.10
 -11   5  -6    3.60    2.20
  11  -5   6    6.10    5.80
 -12   5  -6   55.89    5.60
  12  -5   6   60.89   11.70
 -13   5  -6   14.30    3.40
  15   4  -6   41.00    6.40
  14   4  -6   52.39    6.40
  13   4  -6   -4.10    8.00
  13   4  -6   13.40    3.50
  11   4  -6    1.80    2.20
  10   4  -6   27.50    4.50
 -10  -4   6   26.20    2.90
 -10  -4   6   43.20    5.50
   9   4  -6   57.69    5.30
  -9  -4   6   58.89    7.50
  -9  -4   6   63.89    3.80
   8   4  -6  184.48   10.10
  -8  -4   6  192.28   12.30
  -8  -4   6  187.48    8.70
   7   4  -6   16.30    3.20
  -7  -4   6   15.00    1.80
  -7  -4   6   19.50    6.20
   6   4  -6    8.90    2.10
  -6  -4   6   11.20    1.60
  -6  -4   6   23.30    5.60
   5   4  -6   -1.10    1.30
  -5  -4   6    2.20    2.50
  -5  -4   6    1.50    0.80
   4   4  -6  405.36   17.90
  -4  -4   6  407.66   17.00
  -4  -4   6  402.36   19.30
   3   4  -6   68.19    4.30
  -3  -4   6   67.39    3.50
  -3  -4   6   68.99    6.80
   2   4  -6  140.19    6.70
   2   4  -6  134.89    6.20
  -2  -4   6  126.19    9.20
   1   4  -6    1.40    0.70
  -1  -4   6   -1.90    3.20
   0   4  -6   74.89    4.00
   0   4  -6   69.89    4.00
   0  -4   6   91.59    7.80
  -1   4  -6   47.60    3.10
  -1   4  -6   47.10    2.90
   1  -4   6   60.69    6.90
  -2   4  -6  219.28   10.00
  -2   4  -6  220.98    9.50
   2  -4   6  210.18   12.90
  -3   4  -6  145.99    7.30
   3  -4   6  144.79    6.60
   3  -4   6  149.79   10.50
  -4   4  -6  143.19    7.40
   4  -4   6  150.08   11.10
  -5   4  -6    7.20    1.60
   5  -4   6    9.10    4.20
  -6   4  -6   49.80    4.00
   6  -4   6   55.89    8.90
  -7   4  -6   58.89    4.60
   7  -4   6   65.29    9.60
  -8   4  -6  150.68    8.40
   8  -4   6  150.28   13.60
  -9   4  -6  122.69    7.40
   9  -4   6  118.69   13.10
 -10   4  -6  106.29    6.90
  10  -4   6   93.89   12.30
 -11   4  -6   44.60    4.80
  11  -4   6   51.29   10.80
 -12   4  -6   24.30    4.20
  12  -4   6   22.70    6.90
 -13   4  -6   53.29    5.60
  13  -4   6   45.60   11.30
  16   3  -6    8.60    3.50
  16   3  -6   19.50   13.90
  15   3  -6   27.90    5.70
  15   3  -6    0.70    8.90
  14   3  -6   37.10    5.50
  14   3  -6   -6.00    8.80
  12   3  -6    3.90    2.60
  12   3  -6    2.70    8.40
  11   3  -6   45.70    5.20
 -11  -3   6   53.89    5.10
  10   3  -6   47.50    4.80
 -10  -3   6   41.70    3.30
 -10  -3   6   45.90    6.70
   9   3  -6   88.49    6.20
  -9  -3   6   89.79    4.90
   8   3  -6   74.99    5.40
  -8  -3   6   77.29    4.20
  -8  -3   6   78.79    8.30
   7   3  -6   44.50    3.90
  -7  -3   6   41.40    6.70
  -7  -3   6   39.60    2.50
   6   3  -6    1.40    1.50
  -6  -3   6    4.60    3.10
  -6  -3   6    2.60    0.70
   5   3  -6  237.88   11.30
  -5  -3   6  261.17   13.20
  -5  -3   6  225.18   10.20
   4   3  -6   -0.40    1.40
  -4  -3   6    2.20    0.70
  -4  -3   6    3.50    2.60
  -3  -3   6   26.80    5.70
  -3  -3   6   19.70    1.60
   2   3  -6   48.70    2.50
  -2  -3   6   40.20    6.90
   1   3  -6  317.97   14.00
   1   3  -6  307.07   14.30
  -1  -3   6  380.36   17.50
   0   3  -6  354.66   14.50
   0   3  -6  319.57   14.60
   0  -3   6  344.07   17.30
  -1   3  -6  610.74   25.50
   1  -3   6  618.74   25.50
   1  -3   6  599.14   28.30
  -2   3  -6   40.70    2.90
   2  -3   6   45.20    2.70
   2  -3   6   35.30    6.20
  -3   3  -6   13.70    2.00
   3  -3   6   12.10    3.70
   3  -3   6   15.80    1.70
  -4   3  -6  103.39    5.60
   4  -3   6  101.49    9.00
  -5   3  -6  155.48    7.90
   5  -3   6  160.68   11.60
   5  -3   6  156.38    7.40
  -6   3  -6   93.29    5.30
   6  -3   6   73.49    5.10
   6  -3   6   84.39    9.50
  -7   3  -6  115.49    6.60
  -8   3  -6   29.60    3.40
   8  -3   6   34.50    8.80
   9  -3   6   -2.30    4.30
 -10   3  -6  111.99    7.10
  10  -3   6  105.79   12.00
 -11   3  -6   27.60    4.00
  11  -3   6   30.30    9.80
 -12   3  -6   28.70    4.30
  12  -3   6   23.50    7.40
 -13   3  -6    0.90    2.20
  13  -3   6   10.60    6.40
 -14   3  -6   31.20    4.90
  16   2  -6   10.70    9.70
  16   2  -6   44.10    6.00
  15   2  -6    9.30    9.70
  15   2  -6    4.50    2.80
  13   2  -6   14.10    3.20
  13   2  -6   -3.30    9.10
  12   2  -6    3.00    8.80
  12   2  -6    4.20    2.20
  11   2  -6  144.39    8.80
 -11  -2   6  151.18    7.50
  10   2  -6  149.88    8.70
 -10  -2   6  153.58    7.40
 -10  -2   6  143.59   10.80
   9   2  -6   17.40    3.30
  -9  -2   6   21.50    2.20
  -9  -2   6   24.90    6.60
   8   2  -6  269.27   13.00
  -8  -2   6  269.47   11.70
   7   2  -6   38.40    3.70
  -7  -2   6   43.80    2.50
   6   2  -6  262.97   12.40
  -6  -2   6  267.87   11.20
  -6  -2   6  258.97   14.20
  -5  -2   6  145.89    9.80
  -5  -2   6  145.79    6.30
   4   2  -6  186.48    9.20
  -4  -2   6  178.38   11.20
  -4  -2   6  204.58    8.00
  -3  -2   6    9.70    3.30
  -3  -2   6   11.80    1.00
   1   2  -6    1.60    1.10
   1   2  -6    1.50    0.60
  -1  -2   6    3.00    3.30
   0   2  -6  224.38    9.10
   0  -2   6  204.78   12.00
   0  -2   6  200.08    9.50
  -1   2  -6  166.48    7.50
   1  -2   6  168.08    7.70
   1  -2   6  158.28   10.80
  -2   2  -6  404.56   17.40
   2  -2   6  410.86   17.40
  -3   2  -6  123.79    6.00
   3  -2   6  118.39    5.90
   3  -2   6  117.69    9.60
  -4   2  -6  407.66   17.70
   4  -2   6  409.56   17.50
   4  -2   6  400.46   20.50
  -5   2  -6  135.69    6.80
   5  -2   6  126.59   10.10
   5  -2   6  130.69    6.60
  -6   2  -6   11.30    2.10
   6  -2   6   11.50    4.30
   6  -2   6   12.20    2.20
  -7   2  -6   10.20    2.00
   7  -2   6   11.50    5.20
   7  -2   6   21.30    2.90
  -8   2  -6   20.20    3.00
   8  -2   6   17.70    2.80
   8  -2   6   17.50    5.80
  -9   2  -6  107.39    6.70
   9  -2   6  103.29   11.60
 -10   2  -6  106.19    6.90
  10  -2   6  108.69   11.80
 -11   2  -6    5.00    2.10
  11  -2   6    4.60    5.10
 -12   2  -6    9.30    2.70
  12  -2   6   12.10    6.20
 -13   2  -6    6.70    2.60
  13  -2   6   11.70    6.00
 -14   2  -6    8.00    2.90
  14  -2   6   16.20    6.70
  16   1  -6    3.30    9.40
  16   1  -6   -1.10    2.60
  15   1  -6   -2.10    9.80
  15   1  -6   14.40    3.50
  12   1  -6    0.50    2.10
  12   1  -6    2.30   10.00
 -12  -1   6    1.60    1.40
  11   1  -6  113.89    7.60
 -11  -1   6  119.79    6.20
  10   1  -6  161.48    9.20
 -10  -1   6  167.98    8.00
 -10  -1   6  167.68   11.90
   9   1  -6  134.29    7.90
  -9  -1   6  135.99    6.60
  -9  -1   6  147.49   11.30
   8   1  -6   18.10    3.00
  -8  -1   6   15.20    4.50
  -8  -1   6   19.10    1.70
   7   1  -6  444.26   19.50
  -7  -1   6  430.56   18.30
  -7  -1   6  440.36   21.60
   6   1  -6  521.85   22.80
  -6  -1   6  520.95   21.60
  -6  -1   6  530.15   24.90
   5   1  -6  731.93   29.90
  -5  -1   6  693.73   28.60
  -5  -1   6  684.83   31.80
   4   1  -6   35.70    3.00
  -4  -1   6   29.40    5.50
   3   1  -6  374.16   14.60
  -3  -1   6  283.17   16.20
  -2  -1   6   18.10    4.90
   1   1  -6  119.69    5.00
  -1  -1   6  116.59    8.70
  -1  -1   6  110.59    5.80
   0   1  -6   18.90    1.40
   0  -1   6   15.00    2.10
   0  -1   6   14.30    3.50
  -1   1  -6  775.02   31.40
   1  -1   6  721.43   33.70
   1  -1   6  785.42   31.80
  -2   1  -6   21.30    2.00
   2  -1   6   23.20    6.80
  -3   1  -6  187.68    8.40
   3  -1   6  186.18    8.60
   3  -1   6  166.28   11.30
  -4   1  -6   59.49    3.70
   4  -1   6   52.29    3.60
   4  -1   6   59.09    6.90
  -5   1  -6  258.87   11.70
   5  -1   6  249.08   11.70
   5  -1   6  257.57   15.10
  -6   1  -6    1.10    1.20
   6  -1   6    2.40    1.50
   6  -1   6   -2.60    3.10
  -7   1  -6  658.73   28.80
   7  -1   6  680.43   28.80
   7  -1   6  671.63   32.40
  -8   1  -6   18.00    2.90
   8  -1   6   14.60    2.80
  -9   1  -6  100.19    6.50
   9  -1   6   97.59    6.40
   9  -1   6  106.79   11.90
 -10   1  -6   10.80    2.50
  10  -1   6   15.50    3.30
  10  -1   6   18.80    5.80
 -11   1  -6   18.70    3.70
  11  -1   6   20.60    6.00
 -12   1  -6   34.50    4.40
  12  -1   6   36.30    9.90
 -13   1  -6  150.28    9.10
  13  -1   6  134.79   13.80
 -14   1  -6   34.20    4.90
  14  -1   6   32.00   10.10
  16   0  -6    7.30    3.00
  16   0  -6    0.50   10.30
  15   0  -6   20.50    4.50
  15   0  -6    1.00    9.30
  14   0  -6   -1.90   10.10
  13   0  -6    4.70    2.30
  13   0  -6    6.80   10.10
  12   0  -6   82.59    6.30
 -12   0   6   86.79    5.10
  10   0  -6  118.89    7.50
 -10   0   6  122.69    6.10
 -10   0   6  117.79   10.40
   9   0  -6   31.50    3.60
  -9   0   6   23.60    7.20
  -9   0   6   30.10    2.30
   8   0  -6   39.60    3.60
  -8   0   6   33.20    2.30
  -8   0   6   35.90    6.80
   7   0  -6    2.10    1.50
  -7   0   6    0.70    0.70
  -7   0   6    1.50    2.90
   6   0  -6  666.23   28.10
  -6   0   6  635.64   26.90
  -6   0   6  670.93   30.30
   5   0  -6  363.46   16.20
  -5   0   6  365.66   15.00
   4   0  -6  140.69    7.20
  -4   0   6  145.69   10.20
  -3   0   6  262.87   13.90
   2   0  -6  922.31   36.70
  -2   0   6  927.71   37.80
  -2   0   6  870.41   39.30
   1   0  -6  267.17   11.00
  -1   0   6  269.77   11.80
  -1   0   6  250.97   13.40
   0   0  -6   47.30    2.50
   0   0   6   49.60    3.30
   0   0   6   40.70    5.50
  -1   0  -6  165.28    7.60
   1   0   6  149.88   10.10
   1   0   6  198.48    8.40
  -2   0  -6  173.78    8.00
   2   0   6  181.08   11.70
   2   0   6  175.58    8.40
  -3   0  -6  128.59    6.40
   3   0   6  134.29    6.80
   3   0   6  125.99    9.60
  -4   0  -6 1374.36   57.29
   4   0   6 1452.55   57.49
   4   0   6 1347.47   59.59
  -5   0  -6  388.56   17.30
   5   0   6  402.46   17.60
   5   0   6  389.76   20.20
  -6   0  -6  165.18    8.60
   6   0   6  181.18    8.90
   6   0   6  179.38   12.00
  -7   0  -6    1.80    1.40
   7   0   6    2.80    1.60
   7   0   6    0.60    3.60
  -8   0  -6    3.80    1.70
   8   0   6    4.70    1.80
   8   0   6    2.00    4.00
  -9   0  -6  263.57   12.90
   9   0   6  259.07   16.90
   9   0   6  263.77   13.10
 -10   0  -6  183.88    9.80
  10   0   6  168.28   14.10
  10   0   6  178.18   10.00
 -11   0  -6   28.90    4.00
  11   0   6   34.10    4.70
  11   0   6   34.60    8.60
 -12   0  -6   66.49    5.80
  12   0   6   71.49    6.20
  12   0   6   73.69   10.70
 -13   0  -6   -3.60    2.00
  13   0   6    0.00    4.60
 -14   0  -6    2.20    2.60
  14   0   6    5.80    5.40
  16  -1  -6    8.80    9.00
  16  -1  -6    2.40    2.60
  15  -1  -6   11.70    3.20
  15  -1  -6    0.20    9.80
  13  -1  -6  218.28   12.00
 -13   1   6  232.68   11.10
  12  -1  -6  -11.10   11.40
  12  -1  -6    2.00    1.90
 -12   1   6    2.50    1.40
  11  -1  -6  114.59    7.90
 -11   1   6  157.98    7.30
  10  -1  -6  162.28    8.90
 -10   1   6  160.08    7.80
   9  -1  -6  122.29    7.20
  -9   1   6  130.29    6.40
  -9   1   6  139.79   11.80
   8  -1  -6   15.20    2.70
  -8   1   6   16.10    1.70
  -8   1   6   13.00    4.20
   7  -1  -6  450.15   19.80
  -7   1   6  455.65   22.70
  -7   1   6  433.06   18.70
   6  -1  -6  508.05   22.20
  -6   1   6  513.45   21.20
  -6   1   6  513.45   24.70
   5  -1  -6  707.93   28.70
  -5   1   6  692.43   27.80
  -5   1   6  629.14   30.70
  -4   1   6   39.90    2.00
  -4   1   6   23.30    7.70
   3  -1  -6  315.77   12.10
  -3   1   6  278.07   13.10
  -3   1   6  272.17   15.00
   2  -1  -6   13.10    1.20
  -2   1   6   12.50    2.10
  -2   1   6   13.10    3.40
   1  -1  -6  117.29    5.10
  -1   1   6  110.79    5.90
  -1   1   6  110.49    7.70
   0  -1  -6   14.50    1.40
   0   1   6   17.00    4.50
   0   1   6   25.40    2.60
  -1  -1  -6  771.12   30.80
   1   1   6  697.33   32.60
   1   1   6  763.62   31.30
   2   1   6   18.40    2.50
   2   1   6   13.90    3.60
  -3  -1  -6  188.78    8.90
   3   1   6  182.48    9.20
   3   1   6  207.38   11.90
  -4  -1  -6   48.80    3.40
   4   1   6   47.80    5.80
   4   1   6   47.90    3.80
  -5  -1  -6  254.57   11.60
   5   1   6  251.37   11.90
   5   1   6  246.58   14.00
  -6  -1  -6    3.10    1.40
   6   1   6    2.90    1.60
   6   1   6   -0.40    3.40
  -7  -1  -6  684.13   30.40
   7   1   6  797.42   33.90
   7   1   6  653.73   30.70
  -8  -1  -6   18.70    3.10
   8   1   6   14.60    3.10
   8   1   6   30.70    7.60
  -9  -1  -6   92.49    6.20
   9   1   6   94.89   10.60
   9   1   6   97.49    6.70
 -10  -1  -6   13.40    2.70
  10   1   6   20.20    4.00
  10   1   6   16.30    5.30
 -11  -1  -6   19.00    3.20
  11   1   6   17.80    5.70
  11   1   6   20.30    3.90
 -12  -1  -6   33.10    4.60
  12   1   6   36.90    5.10
  12   1   6   33.30    9.30
 -13  -1  -6  140.39    8.80
  13   1   6  134.69   13.60
  13   1   6  129.59    9.10
 -14  -1  -6   29.50    4.70
  14   1   6   15.80    6.20
  14   1   6   29.50    5.40
  16  -2  -6    6.60   10.10
  16  -2  -6   52.69    5.90
  15  -2  -6   11.70    3.10
  15  -2  -6   11.10    9.70
  14  -2  -6   69.59    6.20
 -14   2   6   66.89    6.30
  13  -2  -6   18.00    3.60
  13  -2  -6   -4.40   10.90
 -13   2   6   12.50    2.20
  12  -2  -6   63.69   18.00
  10  -2  -6  140.79    8.20
 -10   2   6  155.58    7.50
   9  -2  -6   16.50    2.90
  -9   2   6   19.50    5.30
  -9   2   6   18.90    2.00
   8  -2  -6  274.67   13.10
  -8   2   6  278.97   12.20
  -8   2   6  277.37   16.90
   7  -2  -6   39.70    3.50
  -7   2   6   42.60    2.60
   6  -2  -6  264.47   11.90
  -6   2   6  247.98   14.80
  -6   2   6  258.57   11.10
   5  -2  -6  152.38    7.70
  -5   2   6  150.58    6.80
  -5   2   6  149.99   10.40
  -4   2   6  188.78    8.40
  -4   2   6  201.08    9.40
  -3   2   6    8.20    3.60
  -3   2   6    8.70    1.80
   2  -2  -6  117.99    5.20
  -2   2   6   99.29    5.90
   1  -2  -6    3.70    0.90
  -1   2   6    2.10    2.70
  -1   2   6    1.00    1.40
   0  -2  -6  206.18    8.90
   0   2   6  196.18   11.10
   0   2   6  198.18    9.50
  -1  -2  -6  165.48    7.40
   1   2   6  153.18    9.70
  -2  -2  -6  411.36   18.40
   2   2   6  479.25   20.50
   2   2   6  409.86   19.10
  -3  -2  -6  125.39    6.40
   3   2   6  123.49    8.90
   3   2   6  146.09    7.40
  -4  -2  -6  390.66   17.20
   4   2   6  405.66   19.30
   4   2   6  389.86   17.80
  -5  -2  -6  129.69    6.80
   5   2   6  134.69    9.30
   5   2   6  133.39    7.40
  -6  -2  -6   14.60    2.50
   6   2   6   15.10    4.40
   6   2   6   10.30    2.30
   7   2   6   14.60    4.60
   7   2   6   11.90    2.50
  -8  -2  -6   18.00    3.10
   8   2   6   27.10    7.60
   8   2   6   16.80    3.40
  -9  -2  -6  101.89    6.60
   9   2   6   97.79   10.50
   9   2   6  102.99    7.20
 -10  -2  -6  111.49    7.00
  10   2   6  106.39    7.50
  10   2   6  106.69   10.70
 -11  -2  -6    4.50    2.10
  11   2   6    5.10    4.50
  11   2   6    7.00    2.70
 -12  -2  -6    9.40    2.70
  12   2   6   11.10    3.00
  12   2   6    9.20    5.10
 -13  -2  -6   10.90    3.00
  13   2   6   12.00    5.40
  13   2   6    8.00    3.10
 -14  -2  -6   11.60    3.20
  14   2   6    7.90    5.60
  14   2   6   10.40    3.40
  16  -3  -6    3.60    9.30
  15  -3  -6    0.20    9.10
  14  -3  -6   -5.30   10.10
  14  -3  -6   17.00    3.20
 -14   3   6   20.40    3.10
  13  -3  -6   74.99    6.10
 -13   3   6   88.49    5.50
  12  -3  -6   -6.30   10.30
  12  -3  -6    4.90    2.10
 -12   3   6    6.90    1.70
  11  -3  -6   54.29    4.80
 -11   3   6   55.09    4.00
  10  -3  -6   47.10    4.30
 -10   3   6   50.89    3.60
   9  -3  -6   85.39    5.70
  -9   3   6   87.89    4.90
   8  -3  -6   73.49    4.80
  -8   3   6   53.99    8.60
  -8   3   6   75.09    4.10
   7  -3  -6   38.50    3.50
  -7   3   6   41.50    2.80
  -7   3   6   58.89    8.30
   6  -3  -6    2.50    1.30
  -6   3   6    2.10    3.40
  -6   3   6    4.40    0.90
  -5   3   6  250.37   14.50
  -5   3   6  248.28   11.70
  -5   3   6  247.28   10.90
  -4   3   6    2.60    0.80
  -3   3   6   18.60    1.70
   1  -3  -6  320.67   13.90
  -1   3   6  307.67   16.00
  -1   3   6  333.57   14.50
   0  -3  -6  321.47   13.30
   0   3   6  271.67   15.50
   0   3   6  321.67   14.00
  -1  -3  -6  598.74   24.70
   1   3   6  579.34   26.20
   1   3   6  582.04   25.30
  -2  -3  -6   47.50    3.10
   2   3   6   38.70    5.40
   2   3   6   38.60    3.50
  -3  -3  -6   18.30    2.30
   3   3   6   26.80    4.70
  -4  -3  -6   96.29    5.30
   4   3   6   93.49    7.60
  -5  -3  -6  141.99    7.40
   5   3   6  144.79    9.60
   5   3   6  141.79    8.00
  -6  -3  -6   90.19    5.20
   6   3   6   81.99    7.50
   6   3   6   76.49    5.70
  -7  -3  -6  107.89    6.40
   7   3   6  108.89    9.60
   7   3   6  111.99    7.10
  -8  -3  -6   26.70    3.60
   8   3   6   26.10    5.40
   8   3   6   26.30    4.00
  -9  -3  -6    1.70    1.80
   9   3   6   -2.50    3.80
   9   3   6   -0.40    2.00
 -10  -3  -6   96.69    6.60
  10   3   6  101.79   10.10
  10   3   6  101.09    7.60
 -11  -3  -6   20.40    3.80
  11   3   6   20.40    5.70
  11   3   6   21.10    4.40
 -12  -3  -6   28.10    4.30
  12   3   6   17.90    3.80
 -13  -3  -6    2.90    2.50
  13   3   6    9.80    3.20
 -14  -3  -6   31.70    5.20
  14   3   6   32.30    5.80
  15  -4  -6    3.70    9.60
  13  -4  -6   14.20    3.80
  13  -4  -6    0.60   10.50
 -13   4   6   11.30    2.30
  11  -4  -6    9.10   10.30
  10  -4  -6   15.80    3.20
  10  -4  -6  -11.20    9.20
 -10   4   6   27.80    2.70
   9  -4  -6   65.19    4.70
  -9   4   6   67.39    4.30
   8  -4  -6  191.08    9.60
  -8   4   6  195.08    9.20
   7  -4  -6   11.00    2.40
  -7   4   6   10.50    4.40
  -7   4   6   16.00    1.80
   6  -4  -6    5.90    1.60
  -6   4   6    9.20    1.50
  -6   4   6    5.60    4.50
  -5   4   6    0.90    0.70
  -5   4   6   -1.90    3.40
  -5   4   6   -2.40    1.30
  -4   4   6  400.06   17.10
  -4   4   6  393.36   20.00
  -4   4   6  401.56   17.70
  -3   4   6   65.49    4.40
  -3   4   6   69.49    3.80
  -3   4   6   69.49    6.90
   2  -4  -6  126.79    6.20
  -2   4   6  131.29    8.80
  -2   4   6  125.49    6.80
   1  -4  -6    1.40    1.00
  -1   4   6    0.40    1.20
   0  -4  -6   68.79    3.90
   0   4   6   76.89    6.30
   0   4   6   50.89    4.60
  -1  -4  -6   44.80    3.20
   1   4   6   51.39    4.00
   1   4   6   45.50    5.40
  -2  -4  -6  205.38    9.80
   2   4   6  207.68   10.40
   2   4   6  213.28   11.20
  -3  -4  -6  135.79    6.90
   3   4   6  136.79    7.60
   3   4   6  127.89    8.50
  -4  -4  -6  136.29    7.20
   4   4   6  134.29    8.90
   4   4   6  141.49    7.90
  -5  -4  -6    9.40    1.80
   5   4   6    9.50    3.20
   5   4   6   13.90    3.10
  -6  -4  -6   53.99    4.10
   6   4   6   52.89    4.90
   6   4   6   47.80    6.20
  -7  -4  -6   60.29    4.40
   7   4   6   54.69    5.20
   7   4   6   49.70    6.70
  -8  -4  -6  144.29    8.20
   8   4   6  149.29   10.40
   8   4   6  147.59    9.10
  -9  -4  -6  115.69    7.00
   9   4   6  101.29    7.60
 -10  -4  -6   87.29    6.50
  10   4   6  100.29    7.60
 -11  -4  -6   40.80    4.90
  11   4   6   45.60    5.70
 -12  -4  -6   26.00    4.20
  12   4   6   23.80    5.30
 -13  -4  -6   54.59    5.60
  13   4   6   47.40    6.20
  15  -5  -6   10.50    9.40
 -15   5   6   16.70    3.50
  14  -5  -6   -3.90    9.10
 -14   5   6   30.60    3.70
  13  -5  -6    1.80    9.20
 -13   5   6   12.60    2.40
  11  -5  -6   42.30    6.00
 -11   5   6   53.09    4.00
  10  -5  -6   51.29    4.30
 -10   5   6   43.90    3.70
   9  -5  -6  143.59    8.00
  -9   5   6  151.78    7.70
   8  -5  -6   46.90    3.80
  -8   5   6   43.60    3.50
   7  -5  -6   22.10    2.90
  -7   5   6   25.00    2.40
  -6   5   6   40.30    3.00
  -6   5   6   28.30    7.30
  -5   5   6  206.58   14.10
  -5   5   6  209.98   10.10
  -5   5   6  201.28    9.60
  -4   5   6  123.49    6.90
  -4   5   6  139.19   10.10
  -4   5   6  126.79    6.50
  -3   5   6    7.80    1.50
   2  -5  -6   56.79    3.60
  -2   5   6   46.90    6.50
  -2   5   6   59.59    4.20
   1  -5  -6   46.20    3.40
  -1   5   6   52.29    6.00
  -1   5   6   50.49    4.10
   0  -5  -6   32.30    2.70
   0   5   6   29.70    3.50
   0   5   6   26.60    4.50
  -1  -5  -6  147.79    7.10
   1   5   6  133.49    8.80
   1   5   6  129.69    7.50
  -2  -5  -6   57.39    4.00
   2   5   6   52.19    4.40
   2   5   6   56.69    6.00
  -3  -5  -6   22.10    2.70
   3   5   6   22.30    3.70
   3   5   6   16.00    4.80
   4   5   6   31.00    6.00
   4   5   6    6.30    2.10
  -5  -5  -6   29.50    3.30
   5   5   6   31.50    4.60
  -6  -5  -6   63.29    4.70
   6   5   6   60.89    5.50
  -7  -5  -6   27.90    3.50
   7   5   6   41.30    5.00
  -8  -5  -6   47.00    4.30
   8   5   6   47.10    5.30
  -9  -5  -6    3.90    1.90
   9   5   6    3.20    2.30
 -10  -5  -6  121.59    7.60
  10   5   6  112.39    8.50
 -11  -5  -6    4.10    2.30
  11   5   6    4.30    2.80
 -12  -5  -6   57.19    5.60
  12   5   6   58.79    6.50
 -13  -5  -6   11.40    3.10
  13   5   6    8.70    3.40
  14  -6  -6   11.00    9.50
 -14   6   6   13.40    2.70
  13  -6  -6    0.90    9.50
 -13   6   6   24.30    3.30
  12  -6  -6   -2.80    9.40
 -12   6   6    2.50    1.60
  11  -6  -6  -17.20    9.20
  10  -6  -6   -3.60    9.70
 -10   6   6    6.10    1.70
   8  -6  -6   11.00    2.10
   8  -6  -6   -4.10    9.60
  -8   6   6   12.70    2.30
   7  -6  -6   -3.90   10.10
  -7   6   6    7.20    1.50
  -6   6   6    1.80    1.60
  -6   6   6    1.10    1.00
  -5   6   6   20.10    5.20
  -5   6   6   19.70    2.30
  -5   6   6   16.80    3.00
  -4   6   6   31.40    8.50
  -4   6   6   24.60    2.40
  -4   6   6   24.00    3.10
  -3   6   6   37.50    3.60
  -3   6   6   49.99    6.90
   2  -6  -6   59.29    4.00
  -2   6   6   62.99    4.60
  -2   6   6   54.49    7.10
   1  -6  -6    5.70    1.60
  -1   6   6   12.30    3.50
  -1   6   6    5.90    1.90
   0  -6  -6    8.70    1.80
   0   6   6   10.80    2.20
   0   6   6   25.20    5.30
  -1  -6  -6  107.59    6.20
   1   6   6  103.79    6.80
   1   6   6  120.99    8.40
  -2  -6  -6   22.80    2.90
  -3  -6  -6   11.50    2.20
   3   6   6   20.10    3.50
  -4  -6  -6   42.10    3.70
   4   6   6   38.40    4.60
  -5  -6  -6   73.09    5.30
   5   6   6   82.09    6.20
  -6  -6  -6   32.30    3.70
   6   6   6   37.20    4.70
  -7  -6  -6   15.90    3.10
   7   6   6   12.10    3.00
  -8  -6  -6   75.29    5.70
   8   6   6   74.59    6.60
  -9  -6  -6   44.40    4.40
   9   6   6   41.00    5.40
 -10  -6  -6   11.80    2.70
  10   6   6    9.30    3.00
 -11  -6  -6   34.60    4.50
  11   6   6   36.90    5.60
 -12  -6  -6   -1.20    2.10
  12   6   6   -1.70    2.40
  13  -7  -6    2.70    8.30
 -13   7   6   17.30    3.00
  12  -7  -6    0.20    8.40
  11  -7  -6  -13.70    9.40
   9  -7  -6   -5.20    9.70
   7  -7  -6    0.10   10.10
  -6   7   6   24.80    2.80
  -6   7   6   25.30    3.30
   5  -7  -6   -5.90    9.40
  -5   7   6   24.40    3.40
  -5   7   6   19.30    2.40
  -4   7   6  112.79    6.50
  -4   7   6  101.09    6.00
  -3   7   6    0.30    1.60
   2  -7  -6   22.40    2.90
  -2   7   6   24.70    3.50
  -2   7   6   20.10    5.40
   1  -7  -6   73.79    4.90
  -1   7   6   69.59    5.20
   0  -7  -6   28.50    3.20
   0   7   6   32.60    3.90
  -1  -7  -6    1.40    1.40
   1   7   6    2.00    1.80
  -2  -7  -6   46.50    3.90
   2   7   6   39.00    4.50
  -3  -7  -6  128.79    7.50
   3   7   6  129.39    8.00
  -4  -7  -6   85.89    5.80
   4   7   6   87.09    6.60
  -5  -7  -6   53.99    4.70
   5   7   6   57.49    5.40
  -6  -7  -6   31.20    3.90
   6   7   6   29.00    4.40
  -7  -7  -6    2.70    2.00
   7   7   6    4.00    2.50
  -8  -7  -6    9.20    2.40
   8   7   6    9.40    2.90
  -9  -7  -6    4.00    2.10
   9   7   6    3.10    2.60
 -10  -7  -6   55.09    5.20
  10   7   6   53.79    6.40
 -11  -7  -6   38.90    4.70
  11   7   6   38.40    6.10
  12  -8  -6    5.20    8.20
 -12   8   6    0.10    1.70
  11  -8  -6   12.60   10.30
  10  -8  -6    2.90    8.40
 -10   8   6   -0.60    1.50
   9  -8  -6    6.50    9.70
  -9   8   6   13.40    2.70
   8  -8  -6   16.30   11.90
   7  -8  -6   16.20   10.40
  -7   8   6   37.10    3.40
  -6   8   6    2.20    1.40
  -5   8   6    8.60    2.60
  -5   8   6    9.90    2.00
  -4   8   6   14.00    2.40
  -4   8   6   11.80    2.40
   3  -8  -6    7.40    1.90
  -3   8   6    6.10    2.10
   2  -8  -6    1.80    1.60
  -2   8   6    1.40    1.70
   1  -8  -6   66.99    4.80
  -1   8   6   65.99    5.20
   0  -8  -6  115.79    6.80
   0   8   6  111.39    7.10
   1   8   6    2.30    2.00
  -2  -8  -6   15.40    2.70
   2   8   6   17.40    3.70
  -3  -8  -6   43.20    4.20
   3   8   6   45.10    4.90
  -4  -8  -6   48.90    4.50
   4   8   6   41.90    4.90
  -5  -8  -6   53.49    4.70
   5   8   6   53.59    5.50
  -6  -8  -6   26.90    3.70
   6   8   6   18.50    4.10
  -7  -8  -6    6.50    2.30
   7   8   6    6.30    2.70
  -8  -8  -6   36.20    4.50
   8   8   6   37.40    5.40
  -9  -8  -6   43.60    4.90
   9   8   6   41.20    5.80
 -10  -8  -6    6.00    2.40
  10   8   6    3.90    3.00
  11  -9  -6   11.90    8.90
 -11   9   6    4.30    2.10
  10  -9  -6    8.80    9.10
   9  -9  -6    5.60    9.60
  -9   9   6   12.40    2.40
  -8   9   6   17.20    3.10
  -7   9   6   76.09    5.50
  -6   9   6    1.30    1.40
  -5   9   6   11.00    2.20
   3  -9  -6   13.30    2.50
  -3   9   6   14.60    4.00
   2  -9  -6    6.80    2.10
  -2   9   6    4.70    2.00
   1  -9  -6   18.90    3.20
  -1   9   6   15.90    3.40
   0  -9  -6    5.10    2.00
   0   9   6    5.00    2.20
  -1  -9  -6    6.50    2.10
   1   9   6    4.30    2.30
  -2  -9  -6   21.70    3.60
   2   9   6   26.50    4.00
  -3  -9  -6   72.79    5.50
   3   9   6   71.79    6.10
  -4  -9  -6   43.80    4.80
   4   9   6   45.70    5.30
  -5  -9  -6   38.60    4.30
   5   9   6   37.60    4.90
  -6  -9  -6   13.60    2.80
   6   9   6   12.70    3.10
  -7  -9  -6    7.50    2.60
   7   9   6   10.60    3.30
  -8  -9  -6   13.00    3.00
   8   9   6   11.30    3.40
  -9  -9  -6    4.40    2.40
   9   9   6    3.90    2.90
  -9  10   6    1.20    1.70
  -8  10   6    3.10    1.80
  -7  10   6    3.30    1.80
  -6  10   6   35.30    3.80
  -5  10   6   17.20    3.10
   4 -10  -6   27.50    4.00
   3 -10  -6    0.60    1.90
   2 -10  -6    8.50    2.30
   1 -10  -6    0.50    1.80
   0 -10  -6  120.39    7.50
   0  10   6  113.59    7.60
  -1 -10  -6    3.80    2.10
   1  10   6   -1.70    1.90
  -2 -10  -6    2.10    2.00
   2  10   6    2.50    2.30
  -3 -10  -6    6.80    2.40
   3  10   6    5.70    2.60
  -4 -10  -6   24.20    4.10
   4  10   6   23.00    4.70
  -5 -10  -6   -1.70    1.90
   5  10   6    1.00    2.30
  -6 -10  -6   40.60    4.70
   6  10   6   36.20    5.30
  -7 -10  -6   -0.20    2.10
   7  10   6    3.20    2.80
  -7  11   6   25.10    3.70
  -6  11   6    6.40    2.10
   4 -11  -6   11.10    2.80
   3 -11  -6  149.59    9.00
   2 -11  -6    8.20    2.50
   1 -11  -6   16.90    3.00
   0 -11  -6    0.60    2.00
  -1 -11  -6   44.10    4.70
  -2 -11  -6    5.90    2.40
   2  11   6    7.60    2.80
  -3 -11  -6   45.90    5.10
   3  11   6   39.60    5.40
  -4 -11  -6    1.30    2.20
   4  11   6    0.30    2.40
  -5 -11  -6   -2.00    2.00
   5  11   6   -0.10    2.60
   3 -12  -6    0.40    2.20
   2 -12  -6   24.80    4.10
   1 -12  -6    1.80    2.20
   0 -12  -6   35.50    4.60
  -3 -11   7   15.00    3.20
  -2 -11   7    4.10    2.00
   0  11  -7   78.49    6.00
  -1  11  -7   22.40    3.70
  -2  11  -7    1.90    2.00
  -3  11  -7   22.00    3.80
  -4  11  -7    5.10    2.30
  -4 -10   7   16.50    3.30
  -3 -10   7   46.10    4.20
  -2 -10   7   74.29    5.20
   1  10  -7   36.50    3.80
   0  10  -7   27.30    3.40
  -1  10  -7    2.80    1.80
  -2  10  -7   11.20    2.40
  -3  10  -7  120.59    7.70
  -4  10  -7   19.30    3.70
  -5  10  -7   18.10    3.60
  -6  10  -7   13.40    3.00
  11   9  -7   93.59    8.20
  10   9  -7   38.20    5.50
   9   9  -7    3.50    2.70
   8   9  -7   27.10    4.90
   7   9  -7    2.70    2.40
  -4  -9   7  111.69    6.50
  -3  -9   7   11.50    2.10
   1   9  -7   33.50    3.50
   0   9  -7   76.49    5.30
  -1   9  -7  119.59    7.10
  -2   9  -7  195.98   10.30
  -3   9  -7   63.29    5.00
  -4   9  -7    5.00    2.00
   4  -9   7    3.10    4.70
  -5   9  -7    9.80    2.50
   5  -9   7   12.70    5.50
  -6   9  -7   64.79    5.60
   6  -9   7   70.59   10.80
  -7   9  -7   37.70    4.50
   7  -9   7   50.49   10.30
  -8   9  -7   35.70    4.60
   8  -9   7   39.30   10.40
  12   8  -7    0.30    2.60
  11   8  -7   17.50    3.80
  10   8  -7    4.40    2.70
   9   8  -7   54.59    6.00
   8   8  -7   78.59    6.70
   7   8  -7  119.59    8.00
   6   8  -7   -0.10    2.00
   5   8  -7   59.39    5.30
  -5  -8   7   57.69    4.20
  -4  -8   7   22.80    2.90
  -3  -8   7   48.90    3.80
   2   8  -7   80.29    5.00
   1   8  -7   -0.10    1.10
   0   8  -7  108.69    6.30
  -1   8  -7   81.49    5.30
   1  -8   7   77.39    9.60
  -2   8  -7   39.20    3.70
   2  -8   7   33.40    8.50
  -3   8  -7  371.96   17.00
   3  -8   7  354.76   20.50
  -4   8  -7  131.19    7.70
   4  -8   7  132.39   11.70
  -5   8  -7   68.69    5.30
   5  -8   7   67.69    9.90
  -6   8  -7   76.19    5.80
   6  -8   7   75.59   10.60
  -7   8  -7   47.00    4.70
   7  -8   7   42.50   10.10
  -8   8  -7    5.20    2.20
   8  -8   7    3.40    5.20
  -9   8  -7   18.10    3.50
   9  -8   7   23.20    7.00
  13   7  -7   50.89    6.70
  12   7  -7   57.29    6.80
  11   7  -7   99.39    7.90
  10   7  -7    2.10    2.60
   9   7  -7   26.20    4.80
   8   7  -7   30.60    5.00
   7   7  -7    1.90    2.40
   6   7  -7  163.18    9.30
  -6  -7   7  159.08    8.30
   5   7  -7  134.59    8.00
  -5  -7   7  135.39    7.10
   4   7  -7   25.40    3.90
  -4  -7   7   27.20    2.70
   3   7  -7  214.68   10.80
  -3  -7   7  221.68   10.20
   2   7  -7   17.20    2.30
  -2  -7   7   23.80    7.10
   1   7  -7   40.60    3.20
  -1  -7   7   40.90    8.10
   0   7  -7   43.40    3.40
   0  -7   7   38.30    7.80
  -1   7  -7   51.19    3.90
   1  -7   7   57.39    8.80
  -2   7  -7   11.90    2.40
   2  -7   7    9.60    4.30
  -3   7  -7  159.08    8.40
   3  -7   7  155.28   12.20
  -4   7  -7   36.20    3.70
   4  -7   7   39.20    8.10
  -5   7  -7   14.80    2.60
   5  -7   7   11.40    4.90
  -6   7  -7  117.59    7.30
   6  -7   7  119.79   12.00
  -7   7  -7  160.78    9.10
   7  -7   7  156.68   14.30
  -8   7  -7   12.60    2.70
   8  -7   7   12.70    6.00
  -9   7  -7  179.18   10.40
   9  -7   7  184.78   16.40
 -10   7  -7    5.70    2.50
  10  -7   7    6.90    6.00
 -11   7  -7    5.70    2.80
  14   6  -7   27.40    5.60
  13   6  -7   11.30    3.50
  12   6  -7   68.99    6.90
  11   6  -7   85.89    7.50
  10   6  -7   17.60    3.60
   9   6  -7  148.39    9.20
   8   6  -7   47.20    5.30
   7   6  -7    9.50    2.50
   6   6  -7   58.99    5.00
  -6  -6   7   56.19    3.70
  -6  -6   7   67.99    7.90
   5   6  -7   63.29    4.80
  -5  -6   7   64.99    3.90
  -5  -6   7   51.59    7.20
   3   6  -7  144.19    7.50
  -3  -6   7  134.89   10.60
   2   6  -7  151.98    7.80
   2   6  -7  149.29    7.40
  -2  -6   7  157.98   11.10
   1   6  -7  131.59    6.40
   1   6  -7  116.59    6.40
  -1  -6   7  128.59   11.00
   0   6  -7  242.88   11.40
   0  -6   7  251.47   15.30
  -1   6  -7   45.70    3.40
  -2   6  -7    0.20    1.10
   2  -6   7    0.40    3.60
  -3   6  -7   62.09    4.50
   3  -6   7   71.29    8.90
  -4   6  -7   93.79    6.00
   4  -6   7  104.79   10.10
  -5   6  -7   28.70    3.30
   5  -6   7   26.80    8.70
  -6   6  -7  274.17   13.40
   6  -6   7  273.57   17.70
  -7   6  -7   56.19    4.90
   7  -6   7   66.29   10.00
  -8   6  -7   14.40    2.70
   8  -6   7   16.20    6.10
  -9   6  -7   49.60    5.00
   9  -6   7   52.69   10.50
 -10   6  -7   40.20    4.80
  10  -6   7   42.90   10.60
 -11   6  -7   32.00    4.60
  11  -6   7   26.30    7.60
  15   5  -7    5.30    3.20
  14   5  -7   45.50    6.10
  13   5  -7   20.20    4.10
  12   5  -7  155.78   10.10
  11   5  -7    3.10    2.40
  10   5  -7    7.80    2.80
   9   5  -7  124.79    7.70
  -9  -5   7  101.09   10.10
   8   5  -7   40.70    4.60
  -8  -5   7   49.70    7.00
   7   5  -7    8.00    2.20
  -7  -5   7   15.30    4.40
  -7  -5   7    7.60    1.50
   6   5  -7  154.08    8.50
  -6  -5   7  153.08   11.00
   5   5  -7   75.69    5.20
  -5  -5   7   78.89    4.20
  -5  -5   7   71.69    8.20
   4   5  -7   74.29    4.90
  -4  -5   7   61.59    3.70
  -4  -5   7   70.29    7.10
   3   5  -7   45.00    3.60
  -3  -5   7   44.30    7.50
   2   5  -7   50.09    3.00
   2   5  -7   44.30    3.40
  -2  -5   7   48.90    7.40
   1   5  -7   17.50    1.80
   1   5  -7   21.40    2.30
  -1  -5   7   25.30    7.20
   0   5  -7  251.07   11.20
   0   5  -7  252.07   11.10
   0  -5   7  242.28   14.90
  -1   5  -7  195.08    9.00
  -1   5  -7  184.28    8.50
   1  -5   7  192.98   13.00
  -2   5  -7   10.80    1.90
   2  -5   7    7.20    4.00
  -3   5  -7  392.86   17.90
   3  -5   7  415.76   22.00
  -4   5  -7  150.48    7.80
   4  -5   7  144.79   12.10
  -5   5  -7   38.70    3.70
   5  -5   7   44.70    8.50
  -6   5  -7   14.40    2.80
   6  -5   7   20.40    5.60
  -7   5  -7   17.40    3.10
   7  -5   7   15.80    5.60
  -8   5  -7   12.30    2.50
   8  -5   7   16.50    5.70
  -9   5  -7   94.59    6.40
   9  -5   7   83.69   11.80
 -10   5  -7   74.19    5.90
  10  -5   7   64.09   11.30
 -11   5  -7   26.50    4.20
  11  -5   7   12.30    6.70
 -12   5  -7    2.30    2.40
  12  -5   7    1.10    5.80
  15   4  -7   41.60    6.20
  14   4  -7   28.80    5.50
  13   4  -7    1.40    8.20
  13   4  -7   13.60    3.50
  12   4  -7    7.80    2.70
 -11  -4   7   57.49    6.00
  10   4  -7   56.99    5.60
 -10  -4   7   59.09    8.90
   9   4  -7   79.89    6.10
  -9  -4   7   77.19    9.00
   8   4  -7  128.39    8.30
  -8  -4   7  170.78   11.10
   6   4  -7   62.59    4.80
  -6  -4   7   56.29    3.20
  -6  -4   7   59.39    7.40
   5   4  -7   19.40    2.80
  -5  -4   7   19.60    1.70
  -5  -4   7   19.10    5.60
   4   4  -7  238.38   11.00
  -4  -4   7  229.88   13.30
  -4  -4   7  225.88   10.00
   3   4  -7  271.57   12.30
  -3  -4   7  263.57   14.90
   2   4  -7  255.37   11.70
   2   4  -7  257.67   11.20
  -2  -4   7  261.47   14.80
   1   4  -7  101.39    4.80
   1   4  -7   94.09    5.20
  -1  -4   7   97.39    8.90
   0   4  -7   24.20    2.40
   0  -4   7   27.80    6.60
  -1   4  -7  124.69    6.00
  -1   4  -7  124.79    6.20
   1  -4   7  123.49   10.10
  -2   4  -7   52.79    3.30
   2  -4   7   45.80    8.00
  -3   4  -7    3.90    1.20
   3  -4   7    5.00    3.90
  -4   4  -7  123.49    6.70
   4  -4   7  128.39   11.10
  -5   4  -7    5.30    1.50
   5  -4   7    4.60    4.10
  -6   4  -7  241.68   11.80
   6  -4   7  244.98   16.30
  -7   4  -7   26.20    3.30
   7  -4   7   38.50    9.10
  -8   4  -7    8.50    2.10
   8  -4   7    7.10    5.00
  -9   4  -7   25.00    3.60
   9  -4   7   23.50    6.50
 -10   4  -7   35.70    4.20
  10  -4   7   32.90    9.80
 -11   4  -7   39.30    4.70
  11  -4   7   44.10   10.80
 -12   4  -7   61.99    5.80
  12  -4   7   58.19   11.60
 -13   4  -7    8.70    2.90
  16   3  -7    9.90    3.60
  15   3  -7    9.30    3.40
  15   3  -7    3.30    9.30
  14   3  -7   45.30    5.70
  14   3  -7    8.90    9.60
  13   3  -7   -0.60    8.60
  13   3  -7   11.50    3.20
  12   3  -7   13.90    3.10
  11   3  -7   26.90    4.40
 -11  -3   7   46.40    6.60
  10   3  -7   10.90    2.60
 -10  -3   7   12.70    4.70
   9   3  -7    0.10    1.80
  -9  -3   7   -0.20    3.80
   8   3  -7    3.20    1.80
  -8  -3   7    3.90    3.50
  -8  -3   7    0.70    1.10
   7   3  -7   89.19    5.90
  -7  -3   7   92.39    8.80
  -7  -3   7   88.69    4.40
   6   3  -7  181.58    9.20
  -6  -3   7  173.78    7.70
  -6  -3   7  181.98   11.70
   5   3  -7  643.44   25.80
  -5  -3   7  580.04   24.30
  -5  -3   7  555.64   27.30
  -4  -3   7   43.90    2.30
  -4  -3   7   44.60    6.40
   3   3  -7  297.77   13.70
  -3  -3   7  302.17   12.70
  -3  -3   7  315.27   16.20
   2   3  -7   67.99    3.40
   2   3  -7   70.99    4.40
  -2  -3   7   72.59    7.50
   1   3  -7   16.40    1.40
   1   3  -7   19.00    2.40
  -1  -3   7   14.20    4.20
   0   3  -7  200.48    8.90
   0   3  -7  197.18    9.20
   0  -3   7  207.58   12.20
  -1   3  -7    9.40    1.40
   1  -3   7   12.60    1.80
   1  -3   7   12.80    4.10
  -2   3  -7   50.49    3.20
   2  -3   7   45.50    3.10
   2  -3   7   48.20    7.20
  -3   3  -7   13.00    1.90
   3  -3   7   11.90    1.80
   3  -3   7   13.90    4.60
  -4   3  -7   32.80    2.80
   4  -3   7   38.20    7.50
   4  -3   7   34.80    2.80
  -5   3  -7  253.27   12.20
   5  -3   7  257.57   16.10
   5  -3   7  261.07   11.60
  -7   3  -7   71.49    5.10
   7  -3   7   77.69    9.90
  -8   3  -7   47.90    4.30
   8  -3   7   56.99    9.40
  -9   3  -7   73.69    5.50
   9  -3   7   72.09   10.40
 -10   3  -7   41.90    4.40
  10  -3   7   38.20    9.50
 -11   3  -7   17.30    3.20
  11  -3   7   15.70    6.50
 -12   3  -7   21.80    4.10
  12  -3   7   17.60    6.90
 -13   3  -7    7.00    2.90
  13  -3   7   11.60    6.30
  16   2  -7   18.40    4.10
  16   2  -7   -0.10    8.90
  15   2  -7    7.10   10.00
  15   2  -7    8.70    3.20
  14   2  -7   32.40    5.20
  14   2  -7    1.20    9.80
  13   2  -7   24.80    9.20
  13   2  -7   22.50    4.50
  12   2  -7   54.69    5.50
 -11  -2   7   10.30    3.50
  10   2  -7    1.00    1.70
 -10  -2   7   -3.70    3.90
   9   2  -7   42.40    4.60
  -9  -2   7   27.60    5.80
   8   2  -7  116.09    6.90
  -8  -2   7  103.89    5.40
  -8  -2   7  134.99   10.20
   7   2  -7  374.46   17.10
  -7  -2   7  373.66   15.60
  -6  -2   7   91.39    4.30
  -6  -2   7  102.79    8.50
   5   2  -7   30.30    3.30
  -5  -2   7   24.20    1.40
  -5  -2   7   31.10    5.80
   4   2  -7   78.79    5.00
  -4  -2   7   88.99    8.10
   3   2  -7   49.50    3.60
  -3  -2   7   40.90    2.00
  -3  -2   7   38.60    6.90
  -1  -2   7   -0.40    3.20
   0   2  -7   53.19    2.90
   0  -2   7   52.89    3.60
   0  -2   7   48.70    7.30
  -1   2  -7   40.60    2.60
   1  -2   7   33.10    7.10
   1  -2   7   36.40    2.80
  -2   2  -7  284.77   12.40
   2  -2   7  279.77   15.90
   2  -2   7  281.47   12.50
  -3   2  -7  169.78    7.90
   3  -2   7  164.18    7.90
   3  -2   7  160.68   11.30
  -4   2  -7   91.99    5.20
   4  -2   7   83.89    9.00
   4  -2   7  101.89    5.30
  -5   2  -7  134.59    7.00
   5  -2   7  140.09   11.10
   5  -2   7  132.59    7.00
   6  -2   7    3.30    1.40
   6  -2   7    4.40    4.40
  -7   2  -7  183.68    9.60
   7  -2   7  190.08    9.30
   7  -2   7  185.88   14.00
  -8   2  -7    8.70    2.20
   8  -2   7    8.40    4.80
  -9   2  -7    8.80    2.70
   9  -2   7    2.30    4.30
 -10   2  -7   23.10    3.70
  10  -2   7   19.10    6.20
 -11   2  -7   58.49    5.20
  11  -2   7   47.20   10.60
 -12   2  -7   21.90    4.10
  12  -2   7   18.80    7.10
 -13   2  -7   40.30    5.00
  13  -2   7   35.80   10.40
  16   1  -7   26.10    5.20
  16   1  -7    4.70    8.70
  15   1  -7    0.30   10.10
  15   1  -7   35.80    5.30
  14   1  -7   -1.30   10.30
  14   1  -7    1.50    2.50
  12   1  -7    3.20    2.20
  11   1  -7   42.30    4.80
 -11  -1   7   56.29    7.80
  10   1  -7   53.49    4.90
 -10  -1   7   40.90    8.90
   9   1  -7   33.60    4.00
  -9  -1   7   25.10    7.80
  -9  -1   7   27.80    2.20
   7   1  -7  175.28    9.20
  -7  -1   7  189.18   12.10
  -7  -1   7  172.68    7.70
  -6  -1   7  101.09    8.60
  -6  -1   7  101.79    4.50
   5   1  -7  300.27   13.80
  -5  -1   7  301.37   16.40
   4   1  -7  171.88    8.50
  -4  -1   7  167.48   10.90
   3   1  -7   35.60    3.60
  -3  -1   7   38.00    6.10
   1   1  -7  104.59    4.90
  -1  -1   7  118.59    6.10
  -1  -1   7  110.59    9.30
   0   1  -7   67.59    3.30
   0  -1   7   58.09    7.70
   0  -1   7   64.29    4.10
  -1   1  -7   33.60    2.40
   1  -1   7   40.80    3.20
   1  -1   7   35.90    6.90
  -2   1  -7  185.68    8.20
   2  -1   7  164.38    8.40
   2  -1   7  181.78   11.80
  -3   1  -7    5.80    1.30
   3  -1   7    4.80    1.40
   3  -1   7    7.50    3.50
  -4   1  -7   14.40    2.10
   4  -1   7   14.40    2.20
  -5   1  -7  188.08    9.20
   5  -1   7  195.68   13.00
   5  -1   7  190.48    9.40
  -6   1  -7  148.09    7.50
   6  -1   7  141.09   11.50
   6  -1   7  134.19    7.40
  -7   1  -7    6.50    1.80
   7  -1   7    7.40    1.90
  -8   1  -7   93.89    6.00
   8  -1   7   85.49    5.80
   8  -1   7   90.99   10.60
  -9   1  -7   46.40    4.60
   9  -1   7   49.00    4.70
   9  -1   7   44.80    9.10
 -10   1  -7   65.89    5.50
  10  -1   7   61.29    6.50
  10  -1   7   71.99   10.70
 -11   1  -7    5.60    2.30
  11  -1   7    6.50    5.20
 -12   1  -7   45.40    4.90
  12  -1   7   31.30   10.40
 -13   1  -7   46.40    5.30
  13  -1   7   41.30   10.90
  16   0  -7    1.90    2.70
  16   0  -7   -7.10    9.60
  15   0  -7   50.49    5.50
  15   0  -7    2.40   10.60
  14   0  -7    3.20    9.70
  14   0  -7   48.20    5.50
  13   0  -7   15.50    3.20
  13   0  -7    7.70    9.60
  12   0  -7    1.80    9.30
  12   0  -7    3.40    2.20
  11   0  -7   37.20    5.20
 -11   0   7   58.49    8.20
  10   0  -7    1.90    1.80
 -10   0   7   -0.60    3.90
   9   0  -7   55.49    4.60
  -9   0   7   57.79    8.20
  -9   0   7   50.99    3.10
   8   0  -7   47.80    4.30
  -8   0   7   49.70    2.80
  -8   0   7   52.19    8.10
   7   0  -7    0.80    1.30
  -7   0   7    0.20    0.50
  -7   0   7    2.90    3.10
  -6   0   7    7.00    3.50
   5   0  -7   92.29    5.60
  -5   0   7  101.29    8.80
  -5   0   7   98.49    4.20
  -4   0   7  236.48   14.00
  -3   0   7   79.29    7.80
   2   0  -7   34.30    1.70
  -2   0   7   30.20    3.00
   1   0  -7   20.60    1.50
  -1   0   7   34.70    7.30
  -1   0   7   23.50    2.70
   0   0  -7   48.70    2.80
   0   0   7   53.89    3.70
  -1   0  -7   22.60    2.00
   1   0   7   29.20    2.90
  -2   0  -7   -0.60    0.90
   2   0   7   -1.70    2.70
   2   0   7   -0.10    1.10
   3   0   7    8.20    1.70
   3   0   7   11.40    3.70
  -4   0  -7  126.59    6.60
   4   0   7  134.49   10.30
   4   0   7  129.39    7.10
  -5   0  -7  257.07   12.20
   5   0   7  276.07   15.90
   5   0   7  263.07   12.50
  -6   0  -7   11.50    2.10
   6   0   7   15.10    2.90
   6   0   7    8.50    4.00
  -7   0  -7   10.60    2.20
   7   0   7    9.50    2.10
   7   0   7    6.20    4.30
  -8   0  -7   86.49    5.80
   8   0   7   83.09    5.70
   8   0   7   88.09   10.50
  -9   0  -7   -2.90    1.70
   9   0   7    0.00    1.70
   9   0   7   -1.10    4.10
  10   0   7    4.30    4.50
  10   0   7    4.20    2.10
 -11   0  -7   15.30    2.90
  11   0   7   13.60    2.90
  11   0   7   27.80    8.70
 -12   0  -7    0.30    2.20
  12   0   7   -1.20    4.80
  12   0   7    1.40    3.80
 -13   0  -7   63.29    6.00
  13   0   7   51.69   11.00
  16  -1  -7   23.10    5.10
  16  -1  -7   -4.00    9.00
  15  -1  -7   -9.80    9.70
  14  -1  -7   11.10   11.00
  12  -1  -7    4.20    2.20
  11  -1  -7   39.10    4.70
 -11   1   7   42.70    3.80
  10  -1  -7   50.39    4.50
 -10   1   7   42.80    8.80
 -10   1   7   48.80    3.30
   9  -1  -7   30.80    4.00
  -9   1   7   28.40    2.30
  -9   1   7   30.90    7.60
   8  -1  -7   21.60    3.20
  -8   1   7   20.80    1.70
  -8   1   7   16.80    5.10
   7  -1  -7  180.38    9.00
  -7   1   7  172.88    7.70
  -7   1   7  170.58   12.00
   6  -1  -7  104.69    6.00
  -6   1   7  103.49    9.00
  -6   1   7  103.89    4.70
   5  -1  -7  308.87   14.10
  -5   1   7  306.97   12.80
  -4   1   7  136.39   10.60
  -4   1   7  158.38    7.80
   3  -1  -7   34.60    2.10
  -3   1   7   29.30    3.20
   2  -1  -7   26.20    1.70
  -2   1   7   17.40    5.80
  -2   1   7   33.80    3.10
   1  -1  -7  104.19    4.70
  -1   1   7   92.59    8.10
  -1   1   7  100.79    5.90
   0  -1  -7   71.19    3.60
   0   1   7   57.99    7.00
   0   1   7   70.69    4.70
  -1  -1  -7   33.70    2.40
   1   1   7   29.40    3.50
   1   1   7   42.30    5.80
  -2  -1  -7  181.48    8.30
   2   1   7  182.28    8.90
   2   1   7  171.68   10.80
  -3  -1  -7    4.80    1.30
   3   1   7    5.80    1.60
   3   1   7    5.00    3.30
  -4  -1  -7   13.90    2.30
   4   1   7   22.70    2.80
   4   1   7   20.80    5.40
  -5  -1  -7  198.38    9.50
   5   1   7  197.68   12.60
   5   1   7  189.58    9.90
  -6  -1  -7  139.29    7.50
   6   1   7  133.79    8.00
   6   1   7  157.08   11.20
  -7  -1  -7    8.10    2.00
   7   1   7    5.90    4.30
   7   1   7    8.00    2.20
  -8  -1  -7   85.79    5.70
   8   1   7   79.89    5.90
   8   1   7   90.09   10.30
  -9  -1  -7   44.10    4.50
   9   1   7   50.19    9.10
   9   1   7   47.50    4.70
 -10  -1  -7   63.19    5.50
  10   1   7   70.29   10.00
  10   1   7   66.79    5.80
 -11  -1  -7   10.60    2.70
  11   1   7    8.00    5.10
  11   1   7    6.80    2.60
 -12  -1  -7   38.80    4.90
  12   1   7   37.00   10.10
  12   1   7   38.70    5.30
 -13  -1  -7   48.00    5.30
  13   1   7   38.40   10.20
  13   1   7   45.10    5.80
  15  -2  -7    8.40    2.70
  15  -2  -7   13.50   10.30
  14  -2  -7    6.40   10.50
  14  -2  -7   21.10    4.50
  13  -2  -7    2.70   10.30
  13  -2  -7   19.50    3.80
  12  -2  -7    6.30   10.80
  11  -2  -7    5.10    2.20
 -11   2   7    5.50    1.40
  10  -2  -7   -1.10    1.60
 -10   2   7    1.60    3.20
 -10   2   7   -0.30    0.90
   9  -2  -7   29.30    3.80
  -9   2   7   30.40    2.40
  -9   2   7   18.00    5.60
   8  -2  -7  111.69    6.80
  -8   2   7  123.59   10.50
  -8   2   7  118.59    5.70
   7  -2  -7  361.86   16.60
  -7   2   7  381.56   20.10
  -7   2   7  358.56   15.60
   6  -2  -7   82.89    5.20
  -6   2   7   87.29    8.40
  -6   2   7   86.29    4.20
  -5   2   7   29.70    1.90
  -5   2   7   23.20    6.10
  -4   2   7   56.49    8.00
  -4   2   7   80.09    3.60
   3  -2  -7   45.00    2.50
  -3   2   7   38.50    3.40
  -3   2   7   36.70    6.50
   2  -2  -7    2.20    1.00
  -2   2   7    5.60    1.60
   1  -2  -7    0.50    0.80
  -1   2   7   -2.60    2.80
  -1   2   7    1.50    1.40
   0  -2  -7   51.89    3.10
   0   2   7   57.89    6.20
   0   2   7   53.09    4.10
  -1  -2  -7   35.10    2.70
   1   2   7   52.59    6.40
  -2  -2  -7  289.67   13.10
   2   2   7  319.67   14.00
   2   2   7  281.47   15.20
  -3  -2  -7  158.18    7.70
   3   2   7  158.48   10.10
   3   2   7  162.18    8.40
  -4  -2  -7   93.09    5.30
   4   2   7   95.39    8.70
   4   2   7   97.19    6.00
  -5  -2  -7  135.79    7.00
   5   2   7  133.19    7.60
   5   2   7  129.29   10.00
  -6  -2  -7    3.30    1.50
   6   2   7    2.90    1.80
   6   2   7    2.40    3.60
  -7  -2  -7  192.08    9.80
   7   2   7  193.68   13.00
   7   2   7  185.58   10.30
  -8  -2  -7    8.60    2.20
   8   2   7    7.70    2.40
   8   2   7    8.20    4.50
  -9  -2  -7    5.30    2.10
   9   2   7    6.40    4.60
   9   2   7    5.90    2.40
 -10  -2  -7   25.70    4.00
  10   2   7   20.00    4.10
  10   2   7   27.20    8.30
 -11  -2  -7   52.39    5.10
  11   2   7   48.50    5.50
  11   2   7   52.79   10.00
 -12  -2  -7   15.50    3.20
  12   2   7   17.60    6.10
  12   2   7   17.30    3.60
 -13  -2  -7   41.80    5.10
  13   2   7   37.80    5.80
  13   2   7   30.90    9.70
  15  -3  -7    5.10   10.40
  15  -3  -7    5.40    2.60
  14  -3  -7   -5.50    9.60
  13  -3  -7   14.30    2.90
  13  -3  -7   -3.00   10.30
  12  -3  -7    0.50   10.60
  12  -3  -7   26.60    3.90
 -12   3   7   14.20    2.50
  11  -3  -7   29.20    3.70
 -11   3   7   25.10    2.70
  10  -3  -7   14.10    3.10
 -10   3   7   14.70    2.10
   9  -3  -7   -2.00    1.40
  -9   3   7    1.10    0.90
  -9   3   7   -2.30    3.50
   8  -3  -7    1.30    1.50
  -8   3   7    0.50    0.70
  -8   3   7   -1.00    4.30
   7  -3  -7   77.39    5.20
  -7   3   7   75.69    9.60
  -7   3   7   82.79    4.30
   6  -3  -7  193.58    9.50
  -6   3   7  185.78    8.60
  -5   3   7  610.14   29.10
  -5   3   7  605.44   25.70
  -5   3   7  632.14   26.70
  -4   3   7   51.69    6.90
  -4   3   7   45.90    2.80
  -4   3   7   44.90    3.80
   3  -3  -7  315.67   14.10
  -3   3   7  316.27   17.20
  -3   3   7  353.76   15.10
   2  -3  -7   98.79    4.90
   1  -3  -7   22.20    2.10
  -1   3   7   21.80    2.80
  -1   3   7   15.60    3.60
   0  -3  -7  190.58    8.90
   0   3   7  191.18   11.10
   0   3   7  200.38    9.70
  -1  -3  -7   10.50    1.70
   1   3   7   17.20    4.50
   1   3   7   12.00    2.20
  -2  -3  -7   52.09    3.40
   2   3   7   45.40    6.20
   2   3   7   49.30    4.20
  -3  -3  -7   13.10    2.10
   3   3   7    8.10    3.30
  -4  -3  -7   31.50    2.90
   4   3   7   37.00    6.20
   4   3   7   30.50    3.70
  -5  -3  -7  254.57   12.00
   5   3   7  255.47   14.70
   5   3   7  259.67   12.80
  -6  -3  -7   15.80    2.70
   6   3   7   22.90    5.90
   6   3   7   11.50    2.50
  -7  -3  -7   72.09    5.10
   7   3   7   74.39    7.90
   7   3   7   66.59    5.60
  -8  -3  -7   49.60    4.40
   8   3   7   49.00    7.30
   8   3   7   48.20    5.00
  -9  -3  -7   67.59    5.30
   9   3   7   64.99    6.10
   9   3   7   71.69    9.10
 -10  -3  -7   40.00    4.40
  10   3   7   37.90    8.60
  10   3   7   40.60    5.10
 -11  -3  -7   12.50    2.90
  11   3   7    8.60    3.00
  11   3   7    9.70    5.40
 -12  -3  -7   18.00    3.40
  12   3   7   19.20    3.90
 -13  -3  -7   11.70    3.10
  13   3   7    8.70    3.20
  15  -4  -7    0.90    8.70
  14  -4  -7    2.50   10.20
  13  -4  -7   11.90    2.80
  13  -4  -7    6.00   10.30
  12  -4  -7    4.60    2.10
  12  -4  -7    5.40   10.60
 -12   4   7    6.60    1.70
  11  -4  -7   24.70    3.60
  11  -4  -7    1.20    9.20
 -11   4   7   25.30    2.70
   9  -4  -7   90.49    5.90
  -9   4   7  109.09    9.70
  -9   4   7   89.69    5.20
   8  -4  -7  135.79    7.50
  -8   4   7  120.09   12.60
  -8   4   7  128.49    6.60
   7  -4  -7   60.39    4.50
  -7   4   7   64.09    3.80
  -7   4   7   57.49   10.10
  -6   4   7   79.29    9.40
  -6   4   7   57.89    3.60
  -5   4   7   23.60    7.20
  -5   4   7   17.10    1.80
  -5   4   7   15.80    2.70
  -4   4   7  231.98   10.30
  -4   4   7  225.18   11.10
  -4   4   7  230.08   13.70
   3  -4  -7  270.07   12.10
  -3   4   7  265.97   15.00
  -3   4   7  287.07   13.00
   2  -4  -7  254.47   11.90
  -2   4   7  253.27   12.60
  -2   4   7  298.97   14.90
   1  -4  -7   92.19    5.00
  -1   4   7   97.29    5.80
  -1   4   7   90.09    7.60
   0  -4  -7   17.00    2.10
   0   4   7   14.40    2.80
   0   4   7   11.70    3.20
  -1  -4  -7  115.19    6.10
   1   4   7  121.99    8.30
   1   4   7  112.39    6.80
  -2  -4  -7   48.30    3.60
   2   4   7   60.99    6.50
   2   4   7   52.39    4.50
  -3  -4  -7    6.20    1.60
   3   4   7    6.20    3.10
   3   4   7    6.50    2.00
  -4  -4  -7  126.39    7.10
   4   4   7  134.79    8.20
   4   4   7  136.89    9.40
  -5  -4  -7    6.30    1.80
   5   4   7    5.90    2.20
  -6  -4  -7  226.88   11.20
   6   4   7  230.88   12.10
   6   4   7  228.48   13.70
  -7  -4  -7   24.20    3.20
   7   4   7   21.00    4.00
   7   4   7   21.60    6.10
  -8  -4  -7    6.90    2.10
   8   4   7    7.10    2.60
   8   4   7    5.80    3.60
  -9  -4  -7   23.40    3.70
   9   4   7   20.00    3.70
 -10  -4  -7   30.40    4.10
  10   4   7   26.80    5.00
 -11  -4  -7   40.50    4.80
  11   4   7   52.29    6.20
 -12  -4  -7   59.79    5.80
  12   4   7   60.29    6.70
 -13  -4  -7    9.10    2.90
  13   4   7    5.70    3.20
  15  -5  -7    5.10    9.50
  14  -5  -7    8.10   10.40
  13  -5  -7    6.60   10.50
  11  -5  -7    2.20   10.00
  11  -5  -7    3.80    1.90
 -11   5   7    3.80    1.50
  10  -5  -7    3.40   10.40
  10  -5  -7   10.90    2.30
 -10   5   7    9.90    1.80
   8  -5  -7   51.49    4.30
  -8   5   7   65.69    7.60
  -8   5   7   51.69    3.70
   7  -5  -7   10.00    2.10
  -7   5   7    9.70    4.90
  -7   5   7    6.60    1.50
  -6   5   7  161.18   13.00
  -6   5   7  157.98    7.80
  -6   5   7  163.08    8.70
  -5   5   7   77.49    5.20
  -5   5   7   70.69    4.30
  -5   5   7   78.99    9.30
  -4   5   7   58.89    4.60
  -4   5   7   67.49    3.90
  -4   5   7   74.19    8.50
   3  -5  -7   49.60    3.20
  -3   5   7   38.30    3.90
   2  -5  -7   45.30    3.30
  -2   5   7   48.10    4.10
  -2   5   7   55.09    7.50
  -1   5   7   14.90    2.50
  -1   5   7   24.10    6.00
   0  -5  -7  250.37   11.50
   0   5   7  252.77   13.40
   0   5   7  235.28   12.00
  -1  -5  -7  178.58    8.50
   1   5   7  163.18   10.60
   1   5   7  166.58    9.10
   2   5   7   16.70    5.40
   2   5   7    7.70    2.20
  -3  -5  -7  382.76   17.50
   3   5   7  379.26   19.10
   3   5   7  412.96   18.50
  -4  -5  -7  139.59    7.70
   4   5   7  144.29    8.70
   4   5   7  142.09    9.70
  -5  -5  -7   41.00    3.80
   5   5   7   39.20    4.60
  -6  -5  -7   18.70    3.10
   6   5   7   24.60    4.30
  -7  -5  -7   23.10    3.30
   7   5   7   21.30    4.20
  -8  -5  -7   16.90    3.10
   8   5   7   16.30    3.40
  -9  -5  -7   82.99    6.00
   9   5   7   78.69    6.90
 -10  -5  -7   65.39    5.60
  10   5   7   67.39    6.60
 -11  -5  -7   24.90    4.10
  11   5   7   17.80    3.80
 -12  -5  -7    3.00    2.40
  12   5   7    1.90    2.80
  14  -6  -7    4.30    9.30
  13  -6  -7   -0.90    9.80
 -13   6   7   15.90    3.00
  10  -6  -7   -6.40    9.40
 -10   6   7   17.00    2.60
   9  -6  -7  159.58    8.50
  -9   6   7  151.48    8.10
   8  -6  -7   55.69    4.50
  -8   6   7   47.40    3.70
   7  -6  -7   10.80    2.20
  -7   6   7    8.80    1.70
  -6   6   7   63.39    4.90
  -6   6   7   63.29    4.20
  -6   6   7   85.09    9.10
  -5   6   7   60.59    4.70
  -5   6   7   49.90   10.20
  -5   6   7   55.99    3.90
  -4   6   7   32.60    6.80
  -4   6   7   27.70    2.60
  -4   6   7   24.80    3.50
   3  -6  -7  129.29    7.00
  -3   6   7  139.59    7.70
   2  -6  -7  141.19    7.30
  -2   6   7  138.09   10.20
  -2   6   7  145.59    8.00
   1  -6  -7  120.79    6.50
  -1   6   7  119.59    7.10
   0  -6  -7  216.18   10.70
   0   6   7  234.08   11.70
  -1  -6  -7   37.50    3.40
   1   6   7   35.60    7.20
  -2  -6  -7    1.00    1.40
   2   6   7    0.30    1.80
  -3  -6  -7   67.39    4.80
   3   6   7   68.99    5.60
  -4  -6  -7   99.79    6.40
   4   6   7  108.19    7.30
  -5  -6  -7   25.00    3.40
   5   6   7   24.20    4.20
  -6  -6  -7  255.67   12.70
   6   6   7  257.07   13.60
  -7  -6  -7   53.19    4.70
   7   6   7   52.69    5.60
  -8  -6  -7   13.50    2.70
   8   6   7   12.50    3.20
  -9  -6  -7   41.10    4.40
   9   6   7   33.70    5.30
 -10  -6  -7   43.50    4.90
  10   6   7   36.90    5.80
 -11  -6  -7   28.90    4.40
  11   6   7   21.40    4.30
  13  -7  -7   -8.80    8.00
  12  -7  -7    2.30    9.20
  10  -7  -7    2.10    9.70
 -10   7   7    3.90    1.70
   9  -7  -7    3.80    9.80
  -9   7   7   27.60    3.10
   8  -7  -7   -1.00   10.10
   7  -7  -7    9.30   10.20
  -6   7   7  161.48    8.50
  -6   7   7  168.18    9.00
  -5   7   7  129.79    7.40
  -5   7   7  162.08   10.20
  -5   7   7  132.99    7.90
  -4   7   7   30.70    7.20
  -4   7   7   28.80    3.70
   3  -7  -7  220.48   10.80
  -3   7   7  205.48   14.20
  -3   7   7  241.58   11.50
   2  -7  -7   21.40    2.70
  -2   7   7   16.10    3.50
   1  -7  -7   33.90    3.40
  -1   7   7   38.30    4.20
   0  -7  -7   41.00    3.60
   0   7   7   39.00    4.20
  -1  -7  -7   42.70    3.80
   1   7   7   40.80    4.50
  -2  -7  -7    8.70    2.20
   2   7   7   11.60    2.70
  -3  -7  -7  138.89    7.90
   3   7   7  145.39    8.90
  -4  -7  -7   41.90    4.20
   4   7   7   33.20    4.70
  -5  -7  -7   10.00    2.40
   5   7   7   10.00    2.90
  -6  -7  -7  103.49    6.90
   6   7   7  109.39    8.00
  -7  -7  -7  147.89    8.60
   7   7   7  144.69    9.50
  -8  -7  -7   13.50    2.90
   8   7   7   12.10    3.40
  -9  -7  -7  175.08   10.30
   9   7   7  190.18   11.60
 -10  -7  -7    5.80    2.40
  10   7   7    4.50    3.00
 -11  -7  -7    3.60    2.30
  11   7   7    3.10    3.00
  12  -8  -7    6.40    8.60
 -12   8   7    0.50    1.60
  11  -8  -7    2.40    8.90
  10  -8  -7    6.60    9.40
 -10   8   7    5.10    1.90
   9  -8  -7    1.30    9.30
   6  -8  -7   13.60   13.50
  -5   8   7   57.89    4.30
  -5   8   7   54.79    4.90
  -4   8   7   22.20    3.60
   3  -8  -7   49.10    4.40
  -3   8   7   57.59    5.00
   2  -8  -7   78.09    5.20
  -2   8   7   69.09    5.60
   1  -8  -7    0.70    1.60
  -1   8   7    0.80    1.80
   0  -8  -7   97.19    6.10
   0   8   7   93.09    6.80
  -1  -8  -7   78.29    5.50
   1   8   7   83.29    6.30
  -2  -8  -7   30.10    3.70
   2   8   7   31.60    4.60
  -3  -8  -7  320.77   15.50
   3   8   7  327.37   16.30
  -4  -8  -7  131.59    7.60
   4   8   7  116.09    8.10
  -5  -8  -7   69.49    5.50
   5   8   7   69.09    6.20
  -6  -8  -7   72.99    5.80
   6   8   7   73.39    6.70
  -7  -8  -7   40.00    4.60
   7   8   7   40.30    5.50
  -8  -8  -7    4.30    2.40
   8   8   7    6.70    3.10
  -9  -8  -7   25.50    4.20
   9   8   7   16.50    3.90
  10  -9  -7    7.00    8.70
 -10   9   7   41.60    4.20
  -9   9   7    3.20    1.80
  -8   9   7   32.40    3.70
  -7   9   7    0.50    1.50
  -6   9   7   32.00    3.50
  -5   9   7  116.99    7.00
   4  -9  -7  108.69    6.90
   3  -9  -7   13.80    2.60
  -3   9   7   12.60    2.70
   2  -9  -7   75.79    5.50
  -2   9   7   81.29    6.00
   1  -9  -7   29.50    3.60
  -1   9   7   20.60    3.80
   0  -9  -7   71.99    5.60
   0   9   7   76.69    6.10
  -1  -9  -7  121.59    7.50
   1   9   7  122.49    8.10
  -2  -9  -7  190.88   10.30
   2   9   7  190.98   10.90
  -3  -9  -7   60.79    5.20
   3   9   7   50.39    5.70
  -4  -9  -7    4.70    2.30
   4   9   7    2.20    2.40
  -5  -9  -7   11.40    2.70
   5   9   7   11.40    3.10
  -6  -9  -7   59.19    5.30
   6   9   7   59.19    6.50
  -7  -9  -7   41.30    4.70
   7   9   7   26.10    5.20
  -8  -9  -7   31.70    4.60
   8   9   7   38.80    6.10
  -9  10   7   48.10    4.80
  -8  10   7   43.70    4.50
  -7  10   7   18.70    3.10
  -6  10   7    7.70    2.10
   4 -10  -7   16.00    2.90
   3 -10  -7   46.70    4.70
   2 -10  -7   61.29    5.20
   1 -10  -7   38.70    4.50
  -1  10   7   35.80    4.60
   0 -10  -7   25.60    3.80
   0  10   7   24.20    4.30
  -1 -10  -7    1.80    2.00
   1  10   7    0.90    2.30
  -2 -10  -7   12.60    2.70
   2  10   7    6.90    2.80
  -3 -10  -7  100.99    7.00
   3  10   7   96.09    7.40
  -4 -10  -7   14.50    3.00
   4  10   7   14.70    3.40
  -5 -10  -7   16.40    3.10
   5  10   7   16.60    3.70
  -6 -10  -7   15.70    3.20
   6  10   7   11.40    3.50
  -7  11   7   10.80    2.40
   5 -11  -7   37.80    4.60
   4 -11  -7    2.80    2.30
   3 -11  -7   17.50    3.10
   2 -11  -7    4.70    2.40
   1 -11  -7    9.70    2.70
   0 -11  -7   66.09    5.80
  -1 -11  -7   15.20    3.10
   1  11   7   17.00    5.40
  -2 -11  -7    3.90    2.30
   2  11   7    6.30    2.90
  -3 -11  -7   27.30    4.40
   3  11   7   21.60    4.00
  -4 -11  -7    5.40    2.60
   4  11   7   12.80    3.50
   0  11  -8   25.90    4.10
  -1  11  -8    4.60    2.20
  -2  11  -8    3.70    2.00
  -3  11  -8   28.40    4.30
   1  10  -8    5.50    2.10
   0  10  -8   10.90    2.40
  -1  10  -8   83.29    5.90
  -2  10  -8    3.20    2.00
  -3  10  -8    9.20    2.50
  -4  10  -8   10.00    2.60
  -5  10  -8    4.70    2.20
  10   9  -8    5.30    3.00
   9   9  -8    0.30    2.60
   8   9  -8   31.70    5.20
   1   9  -8   47.30    4.10
   0   9  -8   92.29    5.90
  -1   9  -8   12.10    2.30
  -2   9  -8   19.90    3.10
  -3   9  -8   11.50    2.50
  -4   9  -8   14.80    2.70
   4  -9   8   14.60    5.70
  -5   9  -8   43.00    4.60
   5  -9   8   42.40    9.90
  -6   9  -8    3.00    2.10
   6  -9   8    1.70    4.90
  -7   9  -8    6.10    2.40
   7  -9   8    3.30    5.20
  12   8  -8    9.50    3.70
  11   8  -8   10.10    3.50
  10   8  -8   19.60    3.90
   9   8  -8    3.90    2.90
   8   8  -8   25.70    4.90
   7   8  -8   37.10    5.00
   6   8  -8    2.90    2.30
  -3  -8   8   32.70    3.50
   2   8  -8    9.30    1.80
   1   8  -8   64.89    4.50
   0   8  -8  139.19    7.50
   0  -8   8  130.39   13.00
  -1   8  -8   17.90    2.80
   1  -8   8   19.00    5.40
  -2   8  -8   67.59    4.90
   2  -8   8   59.39    9.20
  -3   8  -8   10.40    2.20
   3  -8   8    5.30    4.70
  -4   8  -8   31.40    3.60
   4  -8   8   35.10    8.70
  -5   8  -8   30.90    3.70
   5  -8   8   28.60    9.00
  -6   8  -8    9.90    2.50
   6  -8   8    7.00    5.30
  -7   8  -8   20.30    3.60
   7  -8   8   20.80    6.60
  -8   8  -8    3.40    2.20
   8  -8   8    5.90    5.60
  -9   8  -8    1.90    2.20
   9  -8   8   -1.60    5.00
  13   7  -8   15.00    3.90
  12   7  -8   35.70    6.00
  11   7  -8   25.10    5.20
  10   7  -8   14.80    3.50
   9   7  -8   12.20    3.20
   8   7  -8   39.20    5.10
   7   7  -8   31.00    4.30
   6   7  -8   30.40    4.30
   5   7  -8   88.49    6.20
   4   7  -8    4.20    2.00
  -3  -7   8   67.49    4.30
  -3  -7   8   76.49    9.00
   2   7  -8  105.89    5.90
  -2  -7   8  116.09   10.80
   1   7  -8   19.50    2.40
  -1  -7   8   20.70    5.30
   0   7  -8    2.60    1.30
   0  -7   8    1.70    4.10
  -1   7  -8   43.10    3.50
   1  -7   8   36.90    8.70
  -2   7  -8   29.70    3.20
   2  -7   8   31.60    8.10
  -3   7  -8   28.50    3.20
   3  -7   8   28.20    8.20
  -4   7  -8   76.09    5.30
   4  -7   8   77.99   10.10
  -5   7  -8   62.19    4.80
   5  -7   8   52.29    9.10
  -6   7  -8    6.20    2.10
   6  -7   8    2.90    5.00
  -7   7  -8   93.29    6.40
   7  -7   8   77.79   11.60
  -8   7  -8    3.00    2.10
   8  -7   8    3.60    5.40
  -9   7  -8   77.79    6.20
   9  -7   8   79.99   12.50
 -10   7  -8    1.20    2.20
  10  -7   8   -1.70    5.50
  14   6  -8   33.90    5.90
  13   6  -8   14.70    3.80
  12   6  -8   84.99    7.50
  11   6  -8    9.60    3.20
  10   6  -8    0.70    2.30
   9   6  -8   42.30    5.30
   8   6  -8  118.79    7.70
   7   6  -8   28.00    4.30
   6   6  -8   41.00    4.40
  -6  -6   8   44.40    7.40
   5   6  -8   13.70    2.60
  -5  -6   8   17.20    4.30
   4   6  -8   30.60    3.50
  -4  -6   8   22.20    2.40
  -4  -6   8   20.00    6.50
   3   6  -8   32.40    3.40
  -3  -6   8   29.80    7.60
   2   6  -8    2.10    1.00
   2   6  -8    2.00    1.50
  -2  -6   8    3.50    3.90
   1   6  -8    6.90    1.40
   0   6  -8  101.79    5.80
   0  -6   8  126.29   11.00
  -1   6  -8    8.30    1.60
   1  -6   8    6.10    4.20
  -2   6  -8   66.89    4.40
   2  -6   8   61.89    9.20
  -3   6  -8   73.39    4.90
   3  -6   8   69.99    9.00
  -4   6  -8  104.59    6.20
   4  -6   8   91.19   11.70
  -5   6  -8    5.40    1.80
   5  -6   8    3.20    4.90
  -6   6  -8   35.70    3.80
   6  -6   8   33.70    8.70
  -7   6  -8    8.30    2.20
   7  -6   8    8.10    5.30
  -8   6  -8   36.40    4.20
   8  -6   8   36.60   10.20
  -9   6  -8    5.10    2.30
   9  -6   8    6.60    5.90
 -10   6  -8  108.99    7.60
  10  -6   8   97.99   13.90
 -11   6  -8    9.50    2.90
  11  -6   8    8.50    6.40
  15   5  -8   19.30    4.20
  14   5  -8    0.80    2.80
  13   5  -8   11.10    3.40
  12   5  -8   12.20    3.60
  11   5  -8   65.79    6.20
  10   5  -8   21.60    4.60
 -10  -5   8   29.00    6.80
   9   5  -8   85.49    6.50
  -9  -5   8   78.39    9.00
   8   5  -8    6.00    2.20
  -8  -5   8   10.20    4.90
   7   5  -8    8.10    2.30
  -7  -5   8   12.80    4.40
   6   5  -8  223.88   11.30
  -6  -5   8  220.78   13.80
   5   5  -8   20.10    3.40
  -5  -5   8   21.90    4.70
   4   5  -8   63.69    4.70
  -4  -5   8   66.49    3.60
  -4  -5   8   59.89    8.00
   3   5  -8   62.19    4.50
  -3  -5   8   69.29    8.60
   2   5  -8   15.50    1.70
   2   5  -8   12.20    2.50
  -2  -5   8   17.50    4.90
   1   5  -8   20.30    2.50
   1   5  -8   12.50    1.80
  -1  -5   8   16.90    4.90
   0   5  -8    0.40    0.80
   0   5  -8    2.40    1.20
   0  -5   8    0.20    4.00
  -1   5  -8   44.70    3.20
  -2   5  -8  158.58    8.10
   2  -5   8  170.48   13.30
  -3   5  -8    0.30    1.20
   3  -5   8    3.20    4.10
  -4   5  -8    6.70    1.70
   4  -5   8    8.00    4.80
  -5   5  -8   49.70    4.20
   5  -5   8   56.09    9.30
  -6   5  -8   23.60    3.20
   6  -5   8   33.00    9.00
  -7   5  -8   70.69    5.30
   7  -5   8   68.99   10.20
  -8   5  -8   39.40    4.20
   8  -5   8   29.30    9.20
  -9   5  -8   41.60    4.70
   9  -5   8   46.00   10.30
 -10   5  -8   -0.20    1.80
  10  -5   8    2.20    5.70
 -11   5  -8   24.10    4.20
  11  -5   8   17.40    7.10
  15   4  -8   -0.10    2.90
  14   4  -8   25.40    5.30
  13   4  -8   15.10    3.50
 -12  -4   8   94.19    7.80
  11   4  -8   25.60    4.60
 -11  -4   8   19.00    6.00
  10   4  -8   41.80    4.80
 -10  -4   8   37.70    8.40
   9   4  -8   23.50    4.20
  -9  -4   8   31.70    7.40
   8   4  -8  167.38    9.70
  -8  -4   8  184.68   13.00
   7   4  -8  297.17   15.40
  -7  -4   8  356.46   18.50
   6   4  -8   34.80    4.00
   5   4  -8   15.70    2.90
  -5  -4   8   19.40    4.50
   4   4  -8    2.40    1.60
  -4  -4   8    2.10    0.80
  -4  -4   8    0.70    3.30
   3   4  -8   97.49    5.60
  -3  -4   8   93.79    9.40
   2   4  -8   22.30    2.70
   2   4  -8   20.50    1.70
  -2  -4   8   21.50    5.20
   1   4  -8  183.78    8.80
   1   4  -8  186.48    8.30
  -1  -4   8  178.88   12.80
   0   4  -8    4.20    1.00
   0   4  -8    4.80    1.40
   0  -4   8    6.40    4.00
  -1   4  -8   25.90    2.60
  -1   4  -8   22.90    2.20
  -2   4  -8   23.20    2.30
   2  -4   8   22.90    5.40
  -3   4  -8   16.90    2.30
   3  -4   8   19.70    5.30
  -4   4  -8  300.47   14.20
   4  -4   8  326.37   18.90
  -5   4  -8  307.27   14.10
   5  -4   8  297.17   18.50
  -6   4  -8   80.69    5.30
   6  -4   8   77.39   10.40
  -7   4  -8  137.69    7.90
   7  -4   8  141.39   12.70
  -8   4  -8   79.19    6.00
   8  -4   8   91.49   11.30
  -9   4  -8   13.70    2.70
   9  -4   8   17.00    6.30
 -10   4  -8   37.20    4.40
  10  -4   8   36.00   10.80
 -11   4  -8   60.19    5.70
  11  -4   8   51.79   11.60
 -12   4  -8    4.20    2.60
  12  -4   8    5.20    6.00
  15   3  -8   10.50    9.60
  15   3  -8    8.40    3.30
  14   3  -8    5.60    3.00
  14   3  -8    0.40    9.40
  13   3  -8   77.09    6.90
  12   3  -8  122.69    9.10
 -12  -3   8  177.88   11.80
  11   3  -8    8.00    2.60
 -11  -3   8    8.40    5.20
  10   3  -8  285.37   14.40
 -10  -3   8  284.37   17.80
   9   3  -8   50.89    5.00
  -9  -3   8   48.10    8.20
   8   3  -8   -0.40    1.70
  -8  -3   8    3.20    4.70
   7   3  -8   68.59    5.20
  -7  -3   8   72.79    9.20
   6   3  -8  112.89    7.20
  -6  -3   8  147.19   10.90
   5   3  -8   44.50    3.70
  -5  -3   8   29.70    2.40
   4   3  -8  583.14   24.10
  -4  -3   8  550.64   26.30
  -4  -3   8  529.35   22.60
   3   3  -8  283.37   13.40
  -3  -3   8  306.67   16.20
   2   3  -8   42.60    2.30
   2   3  -8   42.90    3.50
  -2  -3   8   44.60    7.50
   1   3  -8   17.20    2.60
   1   3  -8   18.90    1.50
  -1  -3   8   26.10    6.10
  -1   3  -8   20.60    2.00
   1  -3   8   19.00    2.20
   1  -3   8   39.90    6.80
  -2   3  -8  377.26   16.00
   2  -3   8  357.26   16.00
   2  -3   8  366.06   20.00
  -3   3  -8    9.30    1.80
   3  -3   8   10.20    2.00
   3  -3   8   14.90    4.70
  -4   3  -8   59.59    4.00
   4  -3   8   57.59    3.80
   4  -3   8   60.09    9.10
  -5   3  -8    9.50    1.90
   5  -3   8   10.60    5.40
  -6   3  -8   55.69    4.30
   6  -3   8   52.79    9.00
  -7   3  -8   17.20    3.00
   7  -3   8   15.90    5.50
  -8   3  -8  230.48   11.60
   8  -3   8  228.88   16.60
  -9   3  -8    8.20    2.30
   9  -3   8   12.70    5.80
 -10   3  -8   19.90    3.60
  10  -3   8   17.60    6.80
 -11   3  -8   43.70    5.00
  11  -3   8   32.80   10.80
 -12   3  -8    1.00    2.20
  12  -3   8    0.00    5.20
  16   2  -8   -0.50    9.70
  16   2  -8   33.40    5.60
  14   2  -8    1.30    9.90
  14   2  -8   11.90    3.40
  13   2  -8   73.89    6.70
  11   2  -8   67.69    5.80
  10   2  -8   35.10    4.50
 -10  -2   8   30.70    8.90
   9   2  -8  220.68   11.60
  -9  -2   8  219.98   14.50
  -8  -2   8   34.90    8.60
   6   2  -8   28.50    3.40
  -6  -2   8   26.50    7.20
   5   2  -8   95.19    6.10
  -5  -2   8  117.19    9.60
   4   2  -8   33.90    3.40
  -4  -2   8   34.00    6.20
   3   2  -8  344.07   15.80
  -3  -2   8  366.76   18.40
   2   2  -8    1.10    0.40
   2   2  -8   -0.70    1.30
  -2  -2   8    1.00    3.00
   1   2  -8 1031.80   41.30
  -1  -2   8 1009.10   44.70
  -1  -2   8  989.50   42.20
   0   2  -8   39.30    2.40
   0  -2   8   34.00    6.50
   0  -2   8   38.90    3.10
  -1   2  -8    7.30    1.50
   1  -2   8   10.50    3.90
   1  -2   8    7.70    1.60
  -2   2  -8   20.80    2.00
   2  -2   8   24.30    7.20
   2  -2   8   20.80    2.40
  -3   2  -8   95.29    5.20
   3  -2   8   98.19    5.40
   3  -2   8   97.99    9.60
  -4   2  -8   44.20    3.30
   4  -2   8   49.00    8.30
   4  -2   8   43.20    3.50
  -5   2  -8  478.55   21.10
   5  -2   8  478.05   21.00
   5  -2   8  495.15   25.50
  -6   2  -8  158.98    8.50
   6  -2   8  169.38    8.40
   6  -2   8  160.88   13.40
  -7   2  -8   11.50    2.30
   7  -2   8   10.80    2.30
   7  -2   8   12.70    5.40
  -8   2  -8    0.90    1.60
   8  -2   8    2.10    4.50
  -9   2  -8    9.80    2.40
   9  -2   8    9.50    5.00
 -10   2  -8    7.70    2.50
  10  -2   8    5.80    5.50
 -11   2  -8  115.09    7.80
  11  -2   8  113.69   13.30
 -12   2  -8   32.50    4.60
  12  -2   8   33.90    8.30
 -13   2  -8    6.70    2.80
  13  -2   8    0.50    5.80
  16   1  -8   -4.70    8.80
  16   1  -8    4.90    3.00
  15   1  -8    2.80    2.70
  15   1  -8    5.00   10.00
  14   1  -8    0.40   10.10
  14   1  -8   38.00    5.50
  13   1  -8   17.30    3.40
  12   1  -8  212.68   12.20
 -12  -1   8  250.57   15.90
  11   1  -8   48.50    5.10
 -11  -1   8   48.50    8.40
  10   1  -8   55.09    5.10
 -10  -1   8   59.49    8.90
   9   1  -8   67.69    5.40
  -9  -1   8   71.99    9.40
   8   1  -8    1.40    1.70
  -8  -1   8    2.70    3.60
  -7  -1   8   67.89    9.50
   6   1  -8  119.79    6.80
  -6  -1   8  117.29   10.40
   5   1  -8   42.00    4.70
   4   1  -8  277.87   13.20
  -4  -1   8  299.67   16.00
   3   1  -8  577.74   25.00
  -3  -1   8  582.54   27.30
   2   1  -8  334.47   12.80
  -2  -1   8  295.77   14.10
  -2  -1   8  296.97   16.40
   1   1  -8    5.40    1.00
  -1  -1   8    7.10    1.50
  -1  -1   8   14.50    4.30
   0   1  -8   18.00    1.50
   0  -1   8   12.10    3.50
   0  -1   8   15.70    2.30
  -1   1  -8   73.39    3.70
   1  -1   8   61.49    7.20
   1  -1   8   66.29    4.20
  -2   1  -8  177.48    7.90
   2  -1   8  160.68    8.20
   2  -1   8  158.18   11.40
  -3   1  -8  257.97   11.40
   3  -1   8  246.78   11.80
  -4   1  -8  245.98   11.60
   4  -1   8  258.97   11.90
   4  -1   8  254.67   15.50
  -5   1  -8   34.30    3.40
   5  -1   8   46.80    8.90
   5  -1   8   44.90    3.70
  -6   1  -8  207.78   10.30
   6  -1   8  217.18   14.80
   6  -1   8  207.38   10.40
  -7   1  -8   74.99    5.20
   7  -1   8   70.59    5.10
   7  -1   8   76.09   10.30
  -8   1  -8  185.98    9.70
   8  -1   8  176.68    9.70
   8  -1   8  188.88   14.40
  -9   1  -8  199.48   10.50
   9  -1   8  200.28   10.40
   9  -1   8  184.78   15.30
 -10   1  -8   34.50    4.30
  10  -1   8   40.00   10.00
  11  -1   8   12.90    6.20
 -12   1  -8   21.70    4.10
  12  -1   8   10.80    6.10
 -13   1  -8    7.60    2.80
  13  -1   8    4.70    5.90
  16   0  -8   -0.50   10.30
  16   0  -8    1.20    2.60
  14   0  -8    6.40   10.50
  14   0  -8    3.70    2.50
  13   0  -8    5.20    2.40
  13   0  -8   -5.90   10.10
  12   0  -8   28.80    4.40
  11   0  -8   22.20    4.00
 -11   0   8   20.90    7.00
  10   0  -8    1.50    2.10
 -10   0   8    3.00    4.30
   9   0  -8  142.49    8.20
  -9   0   8  123.89   12.30
   8   0  -8  242.28   12.40
  -8   0   8  263.57   16.00
   7   0  -8    7.10    1.90
  -7   0   8    9.50    4.40
   6   0  -8   16.20    2.80
  -6   0   8   14.30    5.10
   5   0  -8  209.88    9.50
  -5   0   8  154.08   12.10
   4   0  -8  307.27   14.60
  -4   0   8  333.37   17.20
  -3   0   8   23.00    5.70
  -3   0   8   12.00    2.20
   2   0  -8    1.10    0.60
  -2   0   8   -0.80    2.80
   0   0  -8  412.26   17.20
   0   0   8  433.76   20.70
   0   0   8  384.26   18.00
  -1   0  -8  152.48    7.00
   1   0   8  158.78    7.80
   1   0   8  135.99   10.10
  -2   0  -8  305.87   13.60
   2   0   8  302.97   16.70
   2   0   8  320.27   14.20
  -4   0  -8    0.70    1.10
   4   0   8   -1.30    1.20
   4   0   8   -1.60    3.30
  -5   0  -8  728.23   31.60
   5   0   8  751.52   32.00
   5   0   8  753.02   35.20
  -6   0  -8  302.77   14.20
   6   0   8  296.67   18.10
   6   0   8  311.97   14.50
  -7   0  -8   64.89    5.00
   7   0   8   80.99   10.80
   7   0   8   70.59    5.20
  -8   0  -8    1.30    1.90
   8   0   8    9.20    4.70
   8   0   8    1.90    2.00
  -9   0  -8   10.20    2.50
   9   0   8   10.80    5.10
   9   0   8    8.90    2.50
 -10   0  -8   58.89    5.30
  10   0   8   66.99   10.50
  10   0   8   57.59    5.50
 -11   0  -8   47.50    5.10
  11   0   8   28.90    4.50
  11   0   8   37.00   10.40
 -12   0  -8   92.89    6.80
  12   0   8   64.19   11.30
 -13   0  -8   21.80    4.00
  13   0   8   24.20    7.10
  16  -1  -8    0.40    9.70
  16  -1  -8    1.60    2.70
  15  -1  -8   16.20   10.60
  14  -1  -8   17.60    3.40
  14  -1  -8   -2.00   11.30
  13  -1  -8   20.70    4.10
  13  -1  -8   -1.20    9.20
  12  -1  -8  228.98   12.30
  11  -1  -8   38.80    4.60
 -11   1   8   58.59   10.80
  10  -1  -8   60.29    5.20
 -10   1   8   72.09   10.40
   9  -1  -8   72.49    5.50
  -9   1   8   75.79   11.00
   7  -1  -8   18.60    3.00
  -7   1   8   25.30    7.20
  -7   1   8   19.00    1.40
   6  -1  -8  111.59    6.60
  -6   1   8  116.59    5.10
  -6   1   8  111.29   10.60
  -5   1   8  121.79   10.60
   4  -1  -8  294.17   12.20
  -4   1   8  296.97   16.30
  -4   1   8  290.17   13.70
   3  -1  -8  590.14   23.90
  -3   1   8  589.04   25.30
  -3   1   8  572.74   27.50
   2  -1  -8  301.37   12.70
  -2   1   8  298.67   14.00
  -2   1   8  310.57   16.30
   1  -1  -8   10.00    1.30
  -1   1   8    8.50    3.20
   0   1   8   12.50    3.90
   0   1   8   11.30    2.00
  -1  -1  -8   67.19    4.00
   1   1   8   83.59    5.00
   1   1   8   76.49    7.10
  -2  -1  -8  156.28    7.30
   2   1   8  154.58    8.00
   2   1   8  146.39   10.20
  -3  -1  -8  263.97   12.50
   3   1   8  324.57   16.40
   3   1   8  260.57   13.20
  -4  -1  -8  246.38   11.70
   4   1   8  261.47   15.30
   4   1   8  252.17   12.20
  -5  -1  -8   39.70    3.60
   5   1   8   41.50    3.90
   5   1   8   44.40    7.20
  -6  -1  -8  208.28   10.30
   6   1   8  208.08   10.70
   6   1   8  205.08   14.00
  -7  -1  -8   81.39    5.40
   7   1   8   73.19    8.90
   7   1   8   74.99    5.70
  -8  -1  -8  177.48    9.40
   8   1   8  175.18    9.80
   8   1   8  165.68   13.30
  -9  -1  -8  185.58   10.10
   9   1   8  182.68   10.40
   9   1   8  185.38   14.10
 -10  -1  -8   35.10    4.50
  10   1   8   40.30    4.80
  10   1   8   45.60   10.00
 -11  -1  -8   22.10    4.20
  11   1   8    6.60    5.30
  11   1   8    9.20    3.00
 -12  -1  -8   18.20    3.40
  12   1   8   19.20    4.20
  12   1   8   17.40    6.40
 -13  -1  -8    5.30    2.80
  13   1   8    3.80    3.50
  13   1   8   -0.70    5.30
  16  -2  -8   -0.10    9.80
  16  -2  -8   26.90    5.20
  14  -2  -8   10.60    3.00
  14  -2  -8    6.90   10.40
  12  -2  -8    6.00    2.40
  11  -2  -8   62.69    5.70
 -11   2   8   84.69    9.90
  10  -2  -8   36.40    4.30
 -10   2   8   25.70    6.70
   9  -2  -8  238.18   11.90
  -9   2   8  218.08   10.80
  -9   2   8  245.68   16.00
   8  -2  -8    9.50    2.20
  -8   2   8   12.10    5.00
  -8   2   8   12.40    1.50
   7  -2  -8   83.59    5.50
  -7   2   8   80.99    9.60
  -7   2   8   84.89    4.20
   6  -2  -8   29.30    3.40
  -6   2   8   30.90    2.00
  -5   2   8   99.19    4.70
  -5   2   8   99.79    9.20
   4  -2  -8   30.50    2.00
  -4   2   8   29.70    3.30
  -4   2   8   24.20    7.10
   3  -2  -8  331.37   13.90
  -3   2   8  324.87   15.10
  -3   2   8  331.77   17.60
   2  -2  -8    2.30    0.90
  -2   2   8    1.20    2.90
   1  -2  -8  968.70   39.70
  -1   2   8  960.30   40.70
  -1   2   8  964.50   42.50
   0  -2  -8   48.20    2.90
   0   2   8   39.60    5.70
  -1  -2  -8    7.70    1.60
   1   2   8    9.40    2.40
  -2  -2  -8   23.20    2.20
   2   2   8   22.30    5.40
   2   2   8   22.40    3.10
  -3  -2  -8   94.99    5.10
   3   2   8   85.49    7.90
   3   2   8   89.39    5.80
  -4  -2  -8   54.69    3.70
   4   2   8   38.20    7.50
   4   2   8   45.30    4.20
  -5  -2  -8  479.45   20.80
   5   2   8  469.45   23.80
   5   2   8  467.25   21.40
  -6  -2  -8  153.28    8.50
   6   2   8  169.58   11.70
   6   2   8  162.48    9.10
  -7  -2  -8   15.60    3.00
   7   2   8   13.80    4.40
   7   2   8   13.40    2.80
  -8  -2  -8   -0.60    1.60
   8   2   8    2.60    3.80
   8   2   8    2.30    2.00
  -9  -2  -8    9.40    2.50
   9   2   8   10.20    2.70
   9   2   8    8.40    4.30
 -10  -2  -8    4.90    2.10
  10   2   8    5.70    5.10
  10   2   8    5.70    2.60
 -11  -2  -8  119.69    7.70
  11   2   8   99.29    7.90
  11   2   8  109.29   12.30
 -12  -2  -8   29.50    4.80
  12   2   8   25.50    7.00
  12   2   8   29.10    5.10
 -13  -2  -8    2.50    2.50
  13   2   8    1.80    2.70
  13   2   8    0.00    5.00
  15  -3  -8   12.10    3.10
  15  -3  -8   -5.70    9.30
  14  -3  -8    6.80   10.40
  14  -3  -8   10.10    2.80
  11  -3  -8    7.40    2.40
  10  -3  -8  285.77   14.30
 -10   3   8  299.37   19.00
 -10   3   8  288.97   14.20
   9  -3  -8   50.09    4.50
  -9   3   8   48.30   10.10
  -9   3   8   52.19    3.30
   8  -3  -8   -0.90    1.60
  -8   3   8    3.90    3.80
  -8   3   8    0.50    0.80
   7  -3  -8   59.29    4.60
  -7   3   8   61.39    3.50
  -7   3   8   63.39    9.20
   6  -3  -8  109.99    6.50
  -6   3   8  116.29   10.30
  -6   3   8  110.39    5.40
  -5   3   8   45.50    2.70
  -5   3   8   39.30    3.90
   4  -3  -8  559.74   23.50
  -4   3   8  594.94   27.50
  -4   3   8  532.65   24.60
   3  -3  -8  297.97   12.50
  -3   3   8  269.17   13.40
  -3   3   8  289.47   16.10
   2  -3  -8   45.00    2.80
  -2   3   8   44.80    3.90
  -2   3   8   39.20    6.20
   1  -3  -8   18.30    2.10
  -1   3   8   30.50    3.40
   0  -3  -8   62.79    3.70
   0   3   8   66.49    6.70
   0   3   8   61.09    4.60
  -1  -3  -8   19.00    2.10
   1   3   8   16.50    2.90
   1   3   8   21.20    5.20
  -2  -3  -8  342.67   15.70
   2   3   8  369.16   16.80
   2   3   8  364.46   18.40
  -3  -3  -8   11.00    2.20
   3   3   8    9.30    3.50
   3   3   8   10.90    2.50
  -4  -3  -8   56.49    4.00
   4   3   8   55.89    4.90
   4   3   8   58.19    7.40
  -5  -3  -8   12.00    2.40
   5   3   8   13.10    2.60
   5   3   8    8.70    3.80
  -6  -3  -8   58.99    4.50
   6   3   8   57.49    5.20
   6   3   8   53.39    7.80
  -7  -3  -8   13.70    2.50
   7   3   8   17.60    3.80
   7   3   8   15.10    4.20
  -8  -3  -8  213.88   11.10
   8   3   8  217.18   11.80
   8   3   8  209.98   14.00
  -9  -3  -8   11.00    2.70
   9   3   8   10.60    2.90
   9   3   8   12.50    4.70
 -10  -3  -8   24.10    3.90
  10   3   8   19.60    5.50
  10   3   8   20.10    4.20
 -11  -3  -8   43.90    4.90
  11   3   8   31.10    5.30
 -12  -3  -8    1.60    2.20
  12   3   8   -1.50    2.20
  15  -4  -8    4.00   10.30
  14  -4  -8    0.00    9.90
  14  -4  -8   26.80    4.50
  13  -4  -8    2.20   10.70
  12  -4  -8   -1.00   10.10
  11  -4  -8    0.80    9.90
  11  -4  -8   29.10    3.90
  10  -4  -8   40.40    4.30
 -10   4   8   39.80    3.20
   9  -4  -8   27.00    3.60
  -9   4   8   28.60    2.60
  -9   4   8   42.10   10.80
   8  -4  -8  182.28    9.40
  -8   4   8  177.68    8.50
  -8   4   8  166.58   14.40
   7  -4  -8  309.77   14.50
  -7   4   8  310.27   18.60
  -7   4   8  294.67   13.50
  -6   4   8   59.09    4.40
  -6   4   8   39.30    8.20
  -6   4   8   40.30    2.90
  -5   4   8   13.60    2.90
  -5   4   8   15.90    1.80
   4  -4  -8    2.60    1.00
  -4   4   8    2.10    1.70
   3  -4  -8  101.39    5.70
  -3   4   8  136.69    7.10
   2  -4  -8   18.60    2.10
  -2   4   8   16.20    3.10
   1  -4  -8  184.18    9.00
  -1   4   8  224.58   12.80
  -1   4   8  173.68    9.80
   0  -4  -8    5.50    1.40
   0   4   8    4.80    2.10
   1   4   8   24.00    3.50
  -2  -4  -8   25.90    2.80
   2   4   8   26.00    3.90
  -3  -4  -8   18.10    2.60
   3   4   8   15.40    4.10
  -4  -4  -8  299.97   13.70
   4   4   8  279.07   15.90
   4   4   8  302.47   14.70
  -5  -4  -8  287.77   13.30
   5   4   8  274.37   15.60
   5   4   8  281.57   14.20
  -6  -4  -8   70.99    5.10
   6   4   8   75.79    6.10
   6   4   8   76.89    8.60
  -7  -4  -8  133.39    7.70
   7   4   8  131.99    8.70
   7   4   8  137.69   11.10
  -8  -4  -8   83.19    6.00
   8   4   8   90.39    6.90
  -9  -4  -8   14.70    2.80
   9   4   8   11.20    3.10
 -10  -4  -8   38.20    4.60
  10   4   8   42.40    5.50
 -11  -4  -8   50.69    5.30
  11   4   8   52.59    6.10
 -12  -4  -8    5.10    2.60
  12   4   8    6.40    3.10
  14  -5  -8    2.20    9.80
  13  -5  -8   -5.20    9.30
  12  -5  -8    8.30    2.50
  12  -5  -8   -4.10   10.20
  11  -5  -8   65.59    5.40
 -11   5   8   72.89    5.20
  10  -5  -8    3.50    9.10
  10  -5  -8   25.90    3.70
 -10   5   8   25.20    2.70
   9  -5  -8   92.39    6.00
  -9   5   8   87.19    5.30
   8  -5  -8    3.30    1.60
  -8   5   8    2.20    5.00
  -8   5   8    2.30    1.10
   7  -5  -8    8.00    2.00
  -7   5   8    8.80    1.80
  -7   5   8    9.70    5.30
  -6   5   8  227.58   11.40
  -6   5   8  234.68   15.80
  -6   5   8  220.88   10.50
  -5   5   8   25.30    3.40
  -5   5   8   20.50    2.20
   4  -5  -8   71.39    4.40
  -4   5   8   60.49    5.00
  -4   5   8   92.39    9.00
   3  -5  -8   62.49    4.10
  -3   5   8   59.69    8.40
  -3   5   8   57.59    4.90
   2  -5  -8   16.70    2.50
  -2   5   8   17.10    4.70
  -2   5   8   13.40    2.50
   1  -5  -8   14.30    2.30
  -1   5   8   12.60    3.70
  -1   5   8   17.00    3.30
   0  -5  -8   -0.80    1.10
   0   5   8    2.80    3.30
   0   5   8    1.20    1.70
  -1  -5  -8   57.59    4.00
   1   5   8   43.40    4.70
   1   5   8   40.20    6.90
  -2  -5  -8  133.09    7.10
   2   5   8  141.89    8.50
   2   5   8  125.89    9.50
  -3  -5  -8    2.80    1.60
   3   5   8    0.20    2.00
   3   5   8    3.20    3.40
  -4  -5  -8    7.30    1.90
   4   5   8    9.20    3.80
   4   5   8    6.60    2.40
  -5  -5  -8   48.90    4.20
   5   5   8   48.60    5.40
  -6  -5  -8   29.30    3.60
   6   5   8   24.00    4.50
  -7  -5  -8   66.89    5.20
   7   5   8   68.49    6.30
  -8  -5  -8   37.10    4.20
   8   5   8   36.20    5.00
  -9  -5  -8   40.30    4.50
   9   5   8   43.10    5.50
 -10  -5  -8    1.50    2.20
  10   5   8    1.30    2.50
 -11  -5  -8   22.20    4.20
  11   5   8   17.60    3.80
  14  -6  -8    3.10    9.10
  13  -6  -8    4.30    9.50
  12  -6  -8    0.50    9.40
  11  -6  -8    0.30   10.10
 -11   6   8    6.10    1.70
  10  -6  -8    3.90    1.90
  10  -6  -8    1.40   10.00
 -10   6   8    2.40    1.40
   9  -6  -8   40.60    4.10
  -9   6   8   45.80    3.60
   8  -6  -8  124.49    7.50
  -8   6   8  124.39    6.80
  -7   6   8   36.90    9.30
  -7   6   8   28.00    2.70
  -6   6   8   41.50    3.20
  -6   6   8   40.60    4.30
  -6   6   8   35.90    7.50
  -5   6   8   13.40    2.60
  -5   6   8   23.10    6.90
  -5   6   8   14.70    2.10
   4  -6  -8   25.50    2.80
  -4   6   8   19.50    4.90
  -4   6   8   19.40    3.30
   3  -6  -8   37.80    3.30
  -3   6   8   27.60    7.30
  -3   6   8   35.00    3.90
   2  -6  -8    4.30    1.50
  -2   6   8    3.00    3.60
  -2   6   8    0.00    1.80
   1  -6  -8    0.90    1.40
  -1   6   8    4.40    2.10
  -1   6   8    7.00    3.70
   0  -6  -8   89.09    5.40
   0   6   8   88.69    6.20
   0   6   8   82.89    8.30
  -1  -6  -8    7.60    1.90
   1   6   8    6.30    2.30
  -2  -6  -8   57.59    4.40
   2   6   8   55.69    5.40
  -3  -6  -8   72.99    5.10
   3   6   8   70.69    6.00
  -4  -6  -8   98.39    6.20
   4   6   8   95.59    7.10
  -5  -6  -8    5.10    1.90
   5   6   8    4.90    2.50
  -6  -6  -8   48.70    4.30
   6   6   8   31.10    5.10
  -7  -6  -8    7.00    2.10
   7   6   8    8.60    2.90
  -8  -6  -8   37.30    4.40
   8   6   8   40.30    5.50
  -9  -6  -8    0.40    1.90
   9   6   8   -0.70    2.40
 -10  -6  -8  101.49    7.30
  10   6   8   93.09    8.10
 -11  -6  -8    9.80    3.00
  11   6   8    4.30    3.10
  13  -7  -8    9.50   10.10
  12  -7  -8   -0.50    8.50
 -12   7   8   32.80    5.40
  11  -7  -8    2.60    9.30
 -11   7   8   28.80    3.40
  10  -7  -8   12.30   10.50
 -10   7   8   11.60    2.20
   9  -7  -8    0.50   10.20
   8  -7  -8   46.00    4.80
  -8   7   8   40.40    3.50
  -7   7   8   37.30    3.40
  -6   7   8   29.90    3.00
  -6   7   8   31.00    4.10
  -5   7   8   92.39    6.30
  -5   7   8   64.19   11.30
  -5   7   8   86.89    5.20
   4  -7  -8    6.60    1.90
  -4   7   8    8.10    2.30
  -4   7   8    6.40    4.30
   3  -7  -8   63.49    4.40
  -3   7   8   43.60    8.50
  -3   7   8   61.09    5.20
   2  -7  -8   95.19    5.90
  -2   7   8   99.39    6.70
   1  -7  -8   20.20    3.00
  -1   7   8   21.50    3.60
   0  -7  -8    0.80    1.60
   0   7   8    1.00    1.90
  -1  -7  -8   38.10    3.70
   1   7   8   36.40    4.70
  -2  -7  -8   33.00    3.90
   2   7   8   24.90    4.20
  -3  -7  -8   28.00    3.60
   3   7   8   27.10    4.50
  -4  -7  -8   69.69    5.30
   4   7   8   67.79    6.10
  -5  -7  -8   51.79    4.70
   5   7   8   54.89    5.60
  -6  -7  -8    3.70    2.00
   6   7   8    6.20    2.70
  -7  -7  -8   84.79    6.10
   7   7   8   74.49    6.90
  -8  -7  -8    2.30    2.00
   8   7   8    3.70    2.90
  -9  -7  -8   72.39    6.00
   9   7   8   63.29    6.90
 -10  -7  -8    1.60    2.20
  10   7   8    1.50    2.80
  12  -8  -8    8.20    9.10
 -12   8   8    7.60    2.70
  11  -8  -8    3.60    8.90
 -11   8   8   15.70    3.10
  10  -8  -8   11.60   10.50
 -10   8   8   20.40    3.10
   9  -8  -8   -7.10   10.10
  -9   8   8    4.70    1.70
   8  -8  -8   -7.20   10.20
   7  -8  -8    2.00   10.20
   6  -8  -8    5.20   13.70
  -6   8   8    2.80    2.10
  -6   8   8    3.50    1.50
  -5   8   8   19.00    3.60
   4  -8  -8   56.69    4.70
  -4   8   8   58.49    5.10
  -3   8   8   41.20    4.40
   2  -8  -8    4.90    1.90
  -2   8   8   12.10    2.80
   1  -8  -8   64.49    4.80
  -1   8   8   56.99    5.40
   0  -8  -8  128.99    7.50
   0   8   8  131.69    8.40
  -1  -8  -8   11.70    2.40
   1   8   8   20.40    4.30
  -2  -8  -8   55.49    4.80
   2   8   8   55.69    5.80
  -3  -8  -8    4.80    2.20
   3   8   8   10.20    2.80
  -4  -8  -8   32.70    4.00
   4   8   8   30.20    4.70
  -5  -8  -8   27.60    3.90
   5   8   8   29.70    4.90
  -6  -8  -8   10.60    2.70
   6   8   8    8.20    3.00
  -7  -8  -8   20.60    3.50
   7   8   8   15.10    3.80
  -8  -8  -8    9.10    2.70
   8   8   8    3.20    3.10
  -9  -8  -8    2.40    2.20
   9   8   8    0.00    2.70
  10  -9  -8    4.70   10.60
 -10   9   8    3.20    1.90
  -9   9   8    1.00    1.50
  -8   9   8   34.80    3.70
  -7   9   8   18.30    2.90
  -6   9   8   45.90    4.20
   5  -9  -8    5.80    2.20
   4  -9  -8    6.00    2.10
  -4   9   8    2.90    2.10
   3  -9  -8    4.10    2.00
  -3   9   8    7.50    2.60
   2  -9  -8   54.49    4.70
  -2   9   8   47.50    5.20
   1  -9  -8   45.10    4.60
  -1   9   8   46.50    4.90
   0  -9  -8   79.79    6.00
   0   9   8   92.89    6.80
  -1  -9  -8   12.00    2.60
   1   9   8    4.70    2.70
  -2  -9  -8   22.50    3.60
   2   9   8   14.10    3.20
  -3  -9  -8    6.60    2.40
   3   9   8    6.80    2.70
  -4  -9  -8   14.30    2.90
   4   9   8   11.60    3.30
  -5  -9  -8   43.40    4.80
   5   9   8   38.90    5.50
  -6  -9  -8    2.40    2.30
   6   9   8    3.70    2.80
  -7  -9  -8    3.80    2.30
   7   9   8    2.80    3.00
  -9  10   8   39.70    4.40
  -8  10   8    9.20    2.30
  -7  10   8   15.80    2.80
   5 -10  -8   47.90    4.80
   4 -10  -8   38.30    4.40
   3 -10  -8   21.20    3.50
   2 -10  -8    3.90    2.10
  -2  10   8    3.90    2.80
   1 -10  -8    4.80    2.20
  -1  10   8    4.20    2.50
   0 -10  -8    5.50    2.30
   0  10   8    5.00    2.60
  -1 -10  -8   69.69    5.80
   1  10   8   72.49    6.60
  -2 -10  -8    1.60    2.10
   2  10   8    7.20    3.00
  -3 -10  -8    8.10    2.70
   3  10   8    5.00    2.80
  -4 -10  -8    8.10    2.80
   4  10   8    7.30    2.90
  -5 -10  -8    5.40    2.50
   5  10   8    7.30    3.30
   6 -11  -8   66.39    5.90
   5 -11  -8    6.10    2.60
   4 -11  -8    6.50    2.40
   3 -11  -8   12.60    2.80
   2 -11  -8   31.70    4.30
   1 -11  -8    9.40    2.60
   0 -11  -8   21.80    4.20
  -1 -11  -8   -0.30    2.00
   1  11   8    1.50    2.50
  -2 -11  -8   -0.30    2.00
   2  11   8   -0.40    2.50
  -3 -11  -8   24.40    3.90
  -2  10  -9   13.00    2.70
  -3  10  -9    5.20    2.20
  -4  10  -9   19.40    3.80
  10   9  -9   97.09    8.20
   9   9  -9    6.80    3.20
  -1   9  -9   15.30    2.90
  -2   9  -9  275.67   13.60
  -3   9  -9   27.80    3.80
  -4   9  -9   75.39    5.70
   4  -9   9   77.69   11.50
  -5   9  -9    7.50    2.40
   5  -9   9    9.90    5.70
  -6   9  -9   29.00    4.00
   6  -9   9   20.50    6.60
  11   8  -9   24.60    5.30
  10   8  -9   11.10    3.40
   9   8  -9    9.20    3.10
   8   8  -9   -0.70    2.50
   7   8  -9  137.09    9.00
   6   8  -9    5.00    3.30
   0   8  -9   23.10    2.90
   0  -8   9   22.10    5.70
  -1   8  -9  117.49    6.60
   1  -8   9   90.59   11.40
  -2   8  -9    5.50    1.90
   2  -8   9    4.10    4.60
  -3   8  -9    1.50    1.50
   3  -8   9    3.20    4.60
  -4   8  -9   19.30    3.20
   4  -8   9   19.70    6.10
  -5   8  -9  181.98   10.10
   5  -8   9  182.88   15.00
  -6   8  -9    8.30    2.50
   6  -8   9    7.90    5.80
  -7   8  -9   30.20    4.40
   7  -8   9   32.20   10.30
  -8   8  -9    5.90    2.50
   8  -8   9    2.50    5.50
  13   7  -9    2.80    3.00
  12   7  -9   12.70    3.70
  11   7  -9   17.50    3.90
  10   7  -9   77.19    6.90
   9   7  -9    2.10    2.30
   8   7  -9   33.90    4.80
   7   7  -9    8.00    2.40
   6   7  -9   23.90    4.00
   5   7  -9   28.70    3.80
   4   7  -9   78.89    5.60
  -4  -7   9   52.89   11.30
  -3  -7   9   -1.80    4.30
  -2  -7   9   38.10   10.10
   1   7  -9   57.89    4.50
  -1  -7   9   50.39    8.80
   0   7  -9   30.00    3.00
   0  -7   9   33.50    8.30
  -1   7  -9   31.30    3.20
   1  -7   9   41.20    9.00
  -2   7  -9  156.88    8.20
   2  -7   9  150.68   13.00
  -3   7  -9    1.20    1.40
   3  -7   9   -0.10    4.20
  -4   7  -9  213.98   10.80
   4  -7   9  204.88   15.70
  -5   7  -9   29.10    3.70
   5  -7   9   30.50    9.40
  -6   7  -9   13.10    2.70
   6  -7   9   15.60    6.00
  -7   7  -9   40.90    4.40
   7  -7   9   46.10   10.40
  -8   7  -9   50.59    5.00
   8  -7   9   49.40   10.70
  -9   7  -9   -0.80    2.00
   9  -7   9   -0.10    5.00
  13   6  -9   45.80    6.60
  12   6  -9    2.30    2.80
  11   6  -9    3.60    2.70
  10   6  -9    2.70    2.50
   9   6  -9   45.10    5.00
   8   6  -9   69.59    5.90
   7   6  -9   27.70    4.20
  -7  -6   9   41.40    9.10
   6   6  -9   12.30    2.60
  -6  -6   9   14.90    4.70
   5   6  -9   78.69    5.50
  -5  -6   9   64.69    8.90
   4   6  -9   18.00    3.30
  -4  -6   9   19.20    5.50
   3   6  -9  109.39    6.60
  -3  -6   9  116.29   10.60
   2   6  -9  131.19    7.20
  -2  -6   9  133.49   12.00
   1   6  -9   90.59    5.20
  -1  -6   9   97.09   10.00
   0   6  -9   65.99    4.20
   0  -6   9   66.09    9.00
  -1   6  -9  147.59    7.50
   1  -6   9  139.19   11.90
  -2   6  -9    1.60    1.30
   2  -6   9    0.80    3.90
  -3   6  -9   32.80    3.40
   3  -6   9   30.50    6.40
  -4   6  -9  482.25   21.50
   4  -6   9  478.95   26.00
  -5   6  -9   63.69    4.90
   5  -6   9   61.79   10.60
  -6   6  -9   24.80    3.50
   6  -6   9   30.10    8.90
  -7   6  -9  223.78   11.80
   7  -6   9  229.28   17.40
  -8   6  -9    3.70    2.00
   8  -6   9    1.60    5.30
  -9   6  -9   28.30    4.20
   9  -6   9   39.90   10.50
 -10   6  -9   21.00    3.60
  10  -6   9   13.50    6.80
  14   5  -9   17.10    3.90
  13   5  -9    2.50    2.80
  12   5  -9   81.69    7.10
  11   5  -9  116.79    8.50
  10   5  -9   74.79    6.30
 -10  -5   9   65.49    9.90
   9   5  -9   23.70    4.20
  -9  -5   9   32.10    7.40
   8   5  -9   22.20    4.10
  -8  -5   9   42.10    9.30
   7   5  -9   23.30    3.90
  -7  -5   9   30.10    6.10
   6   5  -9   33.00    4.00
  -6  -5   9   31.10    7.40
   5   5  -9  198.78   10.10
  -5  -5   9  178.08   13.20
   4   5  -9  303.77   14.80
  -4  -5   9  335.07   18.30
   3   5  -9   -1.10    1.50
   2   5  -9  146.29    7.80
  -2  -5   9  156.38   12.70
   1   5  -9   22.00    2.80
   1   5  -9   14.30    1.80
   0   5  -9  156.18    7.90
   0   5  -9  174.98    8.20
   0  -5   9  164.58   12.80
  -1   5  -9  234.88   10.80
   1  -5   9  224.78   15.30
  -2   5  -9    1.10    1.20
   2  -5   9   -0.50    4.20
  -3   5  -9    7.00    1.80
   3  -5   9    9.80    5.00
  -4   5  -9   17.50    2.80
   4  -5   9   20.20    5.80
  -5   5  -9   29.80    3.50
   5  -5   9   29.20    8.90
  -6   5  -9  131.89    7.70
   6  -5   9  136.99   12.80
  -7   5  -9  220.38   11.60
   7  -5   9  236.48   17.20
  -8   5  -9   35.90    4.20
   8  -5   9   48.10   10.20
  -9   5  -9    7.40    2.40
   9  -5   9    3.20    5.30
 -10   5  -9   64.09    5.80
  10  -5   9   73.59   12.50
 -11   5  -9    4.30    2.60
  11  -5   9   10.60    6.60
  15   4  -9    7.00    3.40
  14   4  -9   29.00    5.40
  14   4  -9    5.20   11.70
  12   4  -9    0.90    2.40
 -12  -4   9   -2.60    4.90
 -11  -4   9   29.60    7.60
  10   4  -9   44.80    5.00
 -10  -4   9   35.50    8.60
   9   4  -9   33.70    4.50
  -9  -4   9   47.70    8.40
   8   4  -9   16.30    3.10
  -8  -4   9   28.20    8.70
   7   4  -9   57.49    5.30
  -7  -4   9   54.19    9.20
   6   4  -9   -2.50    1.70
  -6  -4   9    3.70    3.60
   5   4  -9  172.38   10.20
  -5  -4   9  232.38   14.30
   4   4  -9    4.80    1.80
  -4  -4   9    8.00    4.50
   3   4  -9  128.29    7.00
  -3  -4   9  125.59   11.10
   2   4  -9  108.09    6.10
   2   4  -9  111.19    5.50
  -2  -4   9  100.29   10.40
   1   4  -9  127.09    6.70
   1   4  -9  127.49    6.00
  -1  -4   9  116.39   10.90
   0   4  -9   19.10    1.90
   0   4  -9   18.90    2.70
   0  -4   9   13.40    4.90
  -1   4  -9   60.39    4.20
  -1   4  -9   66.99    3.90
   1  -4   9   62.69    8.70
  -2   4  -9   29.80    2.60
   2  -4   9   27.10    8.60
  -3   4  -9   44.70    3.50
   3  -4   9   52.59    9.90
  -4   4  -9   50.39    4.00
   4  -4   9   63.09    9.40
  -5   4  -9   56.39    4.30
   5  -4   9   56.59    9.90
  -6   4  -9   35.90    3.70
   6  -4   9   39.90    9.40
  -7   4  -9  181.28    9.60
   7  -4   9  171.38   15.10
  -8   4  -9   35.90    4.20
   8  -4   9   30.90   10.00
  -9   4  -9   21.50    3.60
   9  -4   9   22.40    6.90
 -10   4  -9   11.10    2.70
  10  -4   9    9.40    6.30
 -11   4  -9    7.30    2.70
  11  -4   9    8.00    6.50
  15   3  -9   13.30    9.50
  15   3  -9    4.00    3.10
  14   3  -9    6.60    3.10
  12   3  -9   38.40    5.00
 -12  -3   9   29.20    8.10
  11   3  -9    2.70    2.20
 -11  -3   9    9.10    4.30
  10   3  -9  130.69    8.20
 -10  -3   9  115.09   11.80
   9   3  -9    1.90    2.10
  -9  -3   9    4.40    4.40
   8   3  -9   37.30    4.40
  -8  -3   9   44.90    9.20
   7   3  -9   24.30    3.70
  -7  -3   9   32.50    9.10
   6   3  -9   16.00    3.30
  -6  -3   9   34.90    8.00
   5   3  -9   72.59    5.20
  -5  -3   9   78.29    9.10
   4   3  -9  491.85   22.50
  -4  -3   9  535.95   25.80
   3   3  -9   28.50    3.20
  -3  -3   9   33.80    8.00
   2   3  -9   19.70    1.50
   2   3  -9   15.40    2.80
  -2  -3   9   20.40    5.00
   1   3  -9    4.40    0.90
   1   3  -9    3.10    1.40
  -1  -3   9    3.60    3.80
   0   3  -9   11.20    1.60
   0  -3   9   14.40    6.20
  -1   3  -9   11.70    1.70
   1  -3   9    9.50    4.30
   1  -3   9    8.60    1.70
  -2   3  -9  271.17   12.10
   2  -3   9  266.07   16.70
   2  -3   9  266.97   12.30
  -3   3  -9   12.30    2.00
   3  -3   9    9.80    5.10
   3  -3   9   10.10    2.30
  -4   3  -9   51.99    3.80
   4  -3   9   47.90    9.10
   4  -3   9   50.29    4.60
  -5   3  -9  169.68    8.90
   5  -3   9  177.58   13.80
  -6   3  -9    9.80    2.10
   6  -3   9    4.20    4.80
  -7   3  -9  124.29    7.40
   7  -3   9  132.99   12.90
  -8   3  -9   64.29    5.10
   8  -3   9   66.89   10.40
  -9   3  -9   24.70    3.70
   9  -3   9   25.40    7.10
 -10   3  -9   38.40    4.70
  10  -3   9   38.20   11.10
 -11   3  -9   40.70    4.90
  11  -3   9   41.50   11.30
 -12   3  -9    2.30    2.70
  12  -3   9    4.30    6.10
  16   2  -9   34.70    5.90
  15   2  -9    6.20    9.00
  15   2  -9   23.70    5.20
  14   2  -9    5.60    3.10
  13   2  -9   94.69    7.50
  12   2  -9   27.30    4.80
 -12  -2   9   18.30    7.50
  11   2  -9   57.09    5.70
 -11  -2   9   66.79    9.90
  10   2  -9  115.89    7.90
 -10  -2   9  118.89   12.30
   9   2  -9   12.50    2.80
  -9  -2   9   20.60    5.30
   8   2  -9   39.20    4.40
  -8  -2   9   42.60    8.80
   7   2  -9  193.08   10.10
  -7  -2   9  187.28   14.00
   6   2  -9   35.70    3.80
  -6  -2   9   25.30    8.10
   5   2  -9  246.18   12.10
  -5  -2   9  255.37   15.40
   4   2  -9   13.50    2.90
  -4  -2   9   11.30    4.40
   3   2  -9   96.29    6.10
  -3  -2   9   81.19    8.60
   2   2  -9    9.00    0.90
   2   2  -9    8.20    1.80
  -2  -2   9    7.10    3.90
   1   2  -9  503.25   20.30
  -1  -2   9  464.65   21.20
  -1  -2   9  490.85   24.40
   0   2  -9  166.88    7.60
   0  -2   9  162.28    8.40
   0  -2   9  172.88   12.20
  -1   2  -9   34.10    2.50
   1  -2   9   37.30    3.20
   1  -2   9   34.50    7.50
  -2   2  -9   26.30    2.30
   2  -2   9   26.90    8.50
   2  -2   9   23.90    2.80
  -4   2  -9  106.69    6.10
   4  -2   9  111.29    6.30
   4  -2   9  130.59   12.20
  -5   2  -9  143.49    7.60
   5  -2   9  135.39    7.50
   5  -2   9  151.08   12.70
  -6   2  -9   29.30    3.30
   6  -2   9   24.30    3.20
   6  -2   9   34.40    9.30
  -7   2  -9    4.00    1.90
   7  -2   9    6.30    5.10
  -8   2  -9   29.80    3.70
   8  -2   9   31.10    8.60
  -9   2  -9   24.70    3.70
   9  -2   9   14.60    6.10
 -10   2  -9   23.50    3.90
  10  -2   9   17.90    6.70
 -11   2  -9   40.40    5.00
  11  -2   9   34.50    8.20
 -12   2  -9   49.99    5.40
  12  -2   9   37.40   11.30
  16   1  -9    7.00    3.20
  15   1  -9   18.10    3.70
  15   1  -9    5.40   10.10
  14   1  -9   12.30    3.40
  14   1  -9   -5.80   11.80
  12   1  -9   21.90    4.40
 -12  -1   9   23.50    8.20
  11   1  -9   62.29    5.70
 -11  -1   9   54.69   11.30
  10   1  -9    0.50    1.90
 -10  -1   9   -2.10    4.60
   9   1  -9   43.10    4.70
  -9  -1   9   43.40    8.50
   8   1  -9   46.80    4.50
  -8  -1   9   47.40    9.00
   7   1  -9  119.09    7.10
  -7  -1   9  109.39   10.80
   5   1  -9   64.39    4.70
   4   1  -9  196.08   10.00
  -4  -1   9  207.78   13.10
  -3  -1   9   39.80    6.80
   2   1  -9   68.29    3.20
  -2  -1   9   72.69    4.80
  -2  -1   9   71.09    7.70
   1   1  -9    2.10    0.60
  -1  -1   9   -0.30    3.30
  -1  -1   9    1.50    1.30
   0   1  -9   65.39    3.60
   0  -1   9   75.69    7.80
   0  -1   9   69.59    4.50
  -1   1  -9    7.50    1.20
   1  -1   9    6.10    3.40
  -2   1  -9  244.18   11.10
   2  -1   9  239.58   11.70
   2  -1   9  257.77   15.30
  -3   1  -9   96.29    5.30
   3  -1   9   97.19    5.80
   3  -1   9  104.89   10.40
  -4   1  -9   18.60    2.40
   4  -1   9   12.60    5.20
  -5   1  -9   47.60    3.80
   5  -1   9   43.50    4.00
   5  -1   9   50.89    8.90
  -6   1  -9   38.90    3.80
   6  -1   9   35.00    3.70
   6  -1   9   39.00    9.40
  -7   1  -9  123.19    7.40
   7  -1   9  124.09   12.50
   7  -1   9  137.19    7.70
  -8   1  -9    5.50    2.10
   8  -1   9    9.90    2.40
   8  -1   9    6.50    4.80
  -9   1  -9   47.40    4.80
   9  -1   9   45.80    9.60
 -10   1  -9    5.40    2.20
  10  -1   9    5.10    5.30
 -11   1  -9   16.50    3.20
  11  -1   9   13.00    5.90
 -12   1  -9    6.00    2.80
  12  -1   9    4.70    5.60
  16   0  -9   13.60    3.60
  15   0  -9    4.60    2.80
  15   0  -9   -3.20   10.70
  14   0  -9   24.50    4.60
  14   0  -9    7.20    9.40
  12   0  -9   48.50    5.40
 -12   0   9   56.49   12.50
  11   0  -9   64.29    5.90
 -11   0   9   69.19   12.30
  10   0  -9    3.60    2.10
 -10   0   9   -2.50    4.80
   9   0  -9    9.50    2.50
  -9   0   9   11.50    5.20
   8   0  -9    4.60    2.20
  -8   0   9   13.20    4.60
   7   0  -9   46.00    4.30
  -7   0   9   52.89   10.10
   6   0  -9   27.80    3.50
  -6   0   9   27.40    8.70
   5   0  -9    3.20    1.70
  -5   0   9    2.70    4.00
   4   0  -9   39.30    3.70
  -4   0   9   39.60    7.10
  -2   0   9   12.00    2.60
  -2   0   9    7.30    3.60
   1   0  -9    0.40    0.60
  -1   0   9    5.90    3.60
  -1   0   9    1.30    1.20
   0   0   9    7.00    1.80
   0   0   9    6.80    3.60
  -1   0  -9   36.80    2.60
   1   0   9   38.70    3.60
   1   0   9   36.60    6.80
  -2   0  -9   59.59    3.60
   2   0   9   61.59    8.20
   2   0   9   55.79    4.30
  -3   0  -9   43.30    3.20
   3   0   9   35.70    8.10
   3   0   9   40.20    4.10
  -4   0  -9  112.39    6.20
   4   0   9  114.19    6.80
   4   0   9  123.79   11.30
  -5   0  -9   15.50    2.80
   5   0   9   16.90    4.90
   5   0   9   17.10    3.20
  -6   0  -9   50.99    4.20
   6   0   9   52.99    4.60
   6   0   9   53.69    9.00
  -7   0  -9    0.70    1.70
   7   0   9   -1.90    1.60
   7   0   9   -1.90    4.20
  -8   0  -9    0.90    1.70
   8   0   9   -0.20    1.90
   8   0   9    4.80    4.40
  -9   0  -9    5.50    2.20
   9   0   9    4.80    4.60
   9   0   9    5.90    2.40
 -10   0  -9   59.59    5.50
  10   0   9   59.29   11.10
  10   0   9   60.69    5.60
 -11   0  -9   -0.80    2.20
  11   0   9    0.80    5.10
 -12   0  -9   42.30    5.10
  12   0   9   37.50   10.40
  16  -1  -9    5.30    2.90
  15  -1  -9   15.80    3.40
  15  -1  -9    2.40   10.50
  14  -1  -9    9.50    2.90
  14  -1  -9   -1.10    9.50
  13  -1  -9   44.60    5.30
  12  -1  -9   26.50    4.60
  11  -1  -9   50.19    5.20
 -11   1   9   44.70    8.80
  10  -1  -9   -0.70    1.90
 -10   1   9    5.10    4.30
   9  -1  -9   43.30    4.60
  -9   1   9   46.70    9.30
   8  -1  -9   45.40    4.50
  -8   1   9   40.70    8.90
   7  -1  -9  211.78   10.80
   6  -1  -9   25.70    3.40
  -6   1   9   29.10    6.60
   5  -1  -9   56.29    4.60
  -5   1   9   57.99    9.80
   4  -1  -9  209.68    8.70
  -4   1   9  205.68   10.40
  -4   1   9  194.68   13.60
   3  -1  -9   36.60    2.10
  -3   1   9   51.39    7.10
   2  -1  -9   62.89    3.30
  -2   1   9   77.49    5.00
   1  -1  -9    2.40    0.80
  -1   1   9    1.60    1.60
  -1   1   9    2.00    3.00
   0  -1  -9   66.59    3.70
   0   1   9   76.19    8.00
   0   1   9   70.39    4.90
  -1  -1  -9    9.20    1.70
   1   1   9    6.20    3.70
   1   1   9   13.00    2.60
  -2  -1  -9  241.08   10.80
   2   1   9  230.88   14.40
   2   1   9  239.88   11.70
  -3  -1  -9   99.29    5.50
   3   1   9   99.69    9.90
   3   1   9  104.49    6.40
  -4  -1  -9   21.40    2.50
   4   1   9   12.60    4.40
   4   1   9   18.80    3.30
  -5  -1  -9   51.99    4.10
   5   1   9   47.10    8.70
   5   1   9   45.20    4.40
  -6  -1  -9   33.30    3.80
   6   1   9   40.70    4.60
   6   1   9   61.29    8.30
  -7  -1  -9  129.39    7.50
   7   1   9  123.09   11.40
   7   1   9  123.79    7.80
  -8  -1  -9    4.60    2.00
   8   1   9    6.40    4.40
   8   1   9   11.80    2.70
  -9  -1  -9   44.00    4.70
   9   1   9   46.60    5.00
   9   1   9   52.59    9.50
  10   1   9    4.00    2.50
  10   1   9    4.00    4.90
 -11  -1  -9   15.50    3.30
  11   1   9   16.90    6.10
  11   1   9   12.40    3.20
 -12  -1  -9    3.80    2.50
  12   1   9    4.10    5.50
  12   1   9    5.80    2.90
  16  -2  -9   37.40    5.70
  15  -2  -9    0.60    9.30
  15  -2  -9   15.50    3.30
  14  -2  -9   15.80    3.30
  14  -2  -9   -5.90   10.20
  11  -2  -9   59.19    5.50
 -11   2   9   45.40   12.60
  10  -2  -9  139.69    8.30
 -10   2   9  119.39   12.90
   9  -2  -9   16.70    3.50
  -9   2   9   17.90    6.00
   8  -2  -9   30.80    4.00
  -8   2   9   59.29   10.80
   7  -2  -9  179.18    9.70
  -7   2   9  197.78   13.80
   5  -2  -9  277.67   12.20
  -5   2   9  336.67   18.00
  -5   2   9  253.17   13.60
   4  -2  -9   15.10    1.50
  -4   2   9   17.30    3.10
  -4   2   9    9.40    4.70
  -3   2   9   51.59    4.20
  -3   2   9   47.00    7.60
   2  -2  -9    9.90    1.40
  -2   2   9    8.00    4.10
   1  -2  -9  472.15   19.90
  -1   2   9  460.55   21.00
  -1   2   9  479.15   23.20
   0  -2  -9  176.48    7.70
   0   2   9  157.28    8.60
   0   2   9  150.78   10.80
  -1  -2  -9   37.10    2.70
   1   2   9   31.90    7.20
   1   2   9   32.20    3.60
  -2  -2  -9   24.90    2.40
   2   2   9   25.60    3.60
   2   2   9   25.30    6.90
  -3  -2  -9    5.60    1.40
   3   2   9    4.50    3.70
   3   2   9    4.80    2.00
  -4  -2  -9  111.59    6.10
   4   2   9  107.99    9.70
   4   2   9  103.79    6.80
  -5  -2  -9  135.79    7.60
   5   2   9  137.09    8.40
   5   2   9  147.89   11.60
  -6  -2  -9   25.50    3.30
   6   2   9   21.60    3.90
   6   2   9   27.20    7.30
  -7  -2  -9    5.10    2.00
   7   2   9    2.40    2.10
   7   2   9    5.00    3.90
  -8  -2  -9   24.10    3.70
   8   2   9   28.30    7.70
   8   2   9   34.30    4.70
  -9  -2  -9   14.00    2.80
   9   2   9   13.90    5.10
   9   2   9   14.50    3.20
 -10  -2  -9   34.20    4.60
  10   2   9   22.00    4.60
  10   2   9   19.20    5.80
 -11  -2  -9   40.30    4.90
  11   2   9   31.00    8.80
  11   2   9   32.00    5.10
 -12  -2  -9   33.40    5.30
  12   2   9   43.10    5.80
  12   2   9   46.90   10.20
  15  -3  -9    0.10    2.20
  15  -3  -9   -2.70    8.90
  14  -3  -9   10.10    3.00
  14  -3  -9    4.70    9.50
  13  -3  -9    7.60   10.50
  13  -3  -9   16.80    3.40
  12  -3  -9   37.40    4.80
 -11   3   9   47.50    9.50
  10  -3  -9  135.29    8.10
 -10   3   9  103.69   15.00
  -9   3   9    1.70    4.00
   8  -3  -9   28.80    3.90
  -8   3   9   50.59   10.00
   7  -3  -9   27.90    3.90
  -7   3   9   24.30    2.10
  -6   3   9   17.50    1.70
  -6   3   9   18.90    5.20
   5  -3  -9   76.79    4.00
  -5   3   9   67.59    9.60
  -5   3   9   74.79    5.50
   4  -3  -9  501.55   20.70
  -4   3   9  477.75   22.00
  -4   3   9  489.15   24.90
   3  -3  -9   29.00    2.30
  -3   3   9   26.10    5.40
  -3   3   9   28.50    3.50
   2  -3  -9   17.60    1.90
  -2   3   9   19.60    5.00
  -2   3   9   14.20    2.70
   1  -3  -9    4.60    1.20
  -1   3   9    2.90    1.80
  -1   3   9    3.20    4.10
  -1  -3  -9   10.10    1.60
   1   3   9    7.80    2.20
   1   3   9    4.00    3.80
  -2  -3  -9  256.97   11.80
   2   3   9  259.97   15.30
   2   3   9  249.88   12.70
  -3  -3  -9   14.80    2.40
   3   3   9   10.60    2.50
   3   3   9    9.00    4.10
  -4  -3  -9   50.09    3.90
   4   3   9   50.09    7.60
   4   3   9   54.09    5.00
  -5  -3  -9  159.68    8.60
   5   3   9  165.08   12.20
   5   3   9  171.78    9.70
  -6  -3  -9    8.10    2.10
   6   3   9   10.00    2.70
   6   3   9    8.80    4.40
  -7  -3  -9  131.29    7.50
   7   3   9  124.79   11.00
   7   3   9  118.59    8.10
  -8  -3  -9   63.39    5.20
   8   3   9   53.29    8.40
   8   3   9   52.59    5.60
  -9  -3  -9   27.50    4.00
   9   3   9   26.40    7.80
   9   3   9   28.20    4.80
 -10  -3  -9   50.59    5.00
  10   3   9   45.70    8.50
  10   3   9   31.80    5.40
 -11  -3  -9   36.10    4.80
  11   3   9   43.30    5.60
 -12  -3  -9    2.10    2.50
  12   3   9    4.40    3.00
  15  -4  -9    1.60   10.00
  14  -4  -9   29.50    4.80
  14  -4  -9   -2.00   10.30
  13  -4  -9    4.50    9.20
  12  -4  -9   -2.90    9.10
  12  -4  -9   -0.60    2.00
  11  -4  -9   19.00    3.70
  10  -4  -9   45.70    4.60
   9  -4  -9   22.60    3.90
  -9   4   9   23.30    7.30
   8  -4  -9   21.80    3.50
  -8   4   9   21.50    2.30
  -8   4   9   39.50    9.10
   7  -4  -9   50.49    4.60
  -7   4   9   43.20    8.70
  -7   4   9   55.69    3.40
   5  -4  -9  180.68    8.30
  -5   4   9  174.38    9.50
  -5   4   9  167.28   13.20
   4  -4  -9    6.20    1.30
  -4   4   9    6.10    2.10
  -4   4   9    7.60    4.80
   3  -4  -9  124.39    6.30
  -3   4   9  129.09   11.70
  -3   4   9  115.69    7.30
   2  -4  -9  106.99    5.60
  -2   4   9   99.99    6.60
   1  -4  -9  122.59    6.40
  -1   4   9  123.29    7.50
  -1   4   9  132.89   10.80
   0  -4  -9   15.80    2.40
   0   4   9   14.40    2.80
   0   4   9   16.40    4.50
  -1  -4  -9   92.09    5.20
   1   4   9   87.89    6.20
   1   4   9   76.49    8.80
  -2  -4  -9   30.30    3.00
   2   4   9   28.10    4.00
  -3  -4  -9   46.30    3.80
   3   4   9   67.89    8.60
   3   4   9   45.30    4.80
  -4  -4  -9   48.70    4.00
   4   4   9   49.70    5.10
   4   4   9   48.20    7.60
  -5  -4  -9   50.29    4.20
   5   4   9   54.79    8.10
   5   4   9   57.29    5.40
  -6  -4  -9   33.50    3.70
   6   4   9   35.30    7.20
   6   4   9   36.10    4.80
  -7  -4  -9  168.38    9.30
   7   4   9  174.08   12.70
   7   4   9  167.88   10.30
  -8  -4  -9   32.40    4.10
   8   4   9   34.10    4.90
  -9  -4  -9   18.80    3.80
   9   4   9   27.50    4.90
 -10  -4  -9   14.60    3.00
  10   4   9    8.90    3.10
 -11  -4  -9    5.90    2.60
  11   4   9    3.50    2.90
  14  -5  -9    5.00    9.70
  13  -5  -9    0.80   10.30
  10  -5  -9   78.99    6.00
   9  -5  -9   22.40    3.60
  -9   5   9   23.80    3.90
  -9   5   9   30.80   10.00
   8  -5  -9   24.20    3.60
  -8   5   9   21.50    2.40
  -8   5   9   15.10    6.90
  -7   5   9   41.20    8.60
  -7   5   9   30.20    2.70
  -6   5   9   32.00    2.70
  -6   5   9   24.80    8.00
  -6   5   9   28.80    3.80
   5  -5  -9  191.68    9.20
  -5   5   9  193.58   10.30
  -5   5   9  187.28   13.40
   4  -5  -9  313.57   13.90
  -4   5   9  318.77   18.20
  -4   5   9  292.07   14.80
   3  -5  -9   -0.70    1.10
  -3   5   9   -0.80    3.90
  -3   5   9   -0.50    1.70
   2  -5  -9  139.59    7.20
  -2   5   9  138.39    8.20
  -2   5   9  142.29   11.30
   1  -5  -9   12.50    2.30
  -1   5   9   17.60    3.40
  -1   5   9   11.40    3.90
   0  -5  -9  155.28    7.80
   0   5   9  152.98    8.70
   0   5   9  141.69   11.00
  -1  -5  -9  212.48   10.40
   1   5   9  212.18   13.30
   1   5   9  221.18   11.60
  -2  -5  -9    2.70    1.50
   2   5   9    3.80    2.30
   2   5   9   -0.60    3.20
  -3  -5  -9    8.20    1.90
   3   5   9    8.30    4.00
   3   5   9    5.70    2.50
  -4  -5  -9   22.40    3.10
   4   5   9   15.40    3.30
  -5  -5  -9   32.70    3.70
   5   5   9   34.00    4.90
  -6  -5  -9  124.89    7.30
   6   5   9  110.89    8.10
  -7  -5  -9  226.18   11.30
   7   5   9  201.28   12.20
  -8  -5  -9   41.80    4.40
   8   5   9   35.50    5.40
  -9  -5  -9    4.40    2.30
   9   5   9    7.10    3.10
 -10  -5  -9   64.19    5.80
  10   5   9   63.19    6.70
 -11  -5  -9    4.90    2.60
  11   5   9    5.60    3.20
  13  -6  -9   -1.70   10.00
  12  -6  -9    0.20    9.90
  11  -6  -9   -1.70    9.10
  10  -6  -9    0.60    9.70
  10  -6  -9    0.90    1.80
   9  -6  -9   46.20    4.60
  -9   6   9   47.40    3.70
   8  -6  -9   74.19    5.60
  -8   6   9  100.49   11.70
  -8   6   9   64.69    4.60
  -7   6   9   29.40    2.90
  -7   6   9   32.70    8.20
  -6   6   9   13.00    2.80
  -6   6   9   11.80    2.10
  -6   6   9   27.50    8.00
   5  -6  -9   80.09    4.90
  -5   6   9   75.69    5.90
  -5   6   9   62.49    9.40
   4  -6  -9   20.00    2.70
  -4   6   9   13.00    2.70
  -4   6   9   14.80    4.80
   3  -6  -9  111.39    6.30
  -3   6   9  107.79    7.30
  -3   6   9  124.89   10.80
   2  -6  -9  129.49    7.00
  -2   6   9  135.89    8.10
  -2   6   9  117.99   11.00
   1  -6  -9   86.69    5.30
  -1   6   9   86.29    9.30
  -1   6   9   81.69    6.20
   0  -6  -9   59.59    4.30
   0   6   9   63.79    5.30
   0   6   9   54.29    7.60
  -1  -6  -9  132.59    7.40
   1   6   9  130.99    8.30
  -2  -6  -9    2.70    1.70
   2   6   9   -1.00    1.90
  -3  -6  -9   30.90    3.70
   3   6   9   28.70    4.50
  -4  -6  -9  463.65   21.20
   4   6   9  470.35   22.20
  -5  -6  -9   60.89    4.90
   5   6   9   56.79    6.00
  -6  -6  -9   23.70    3.70
   6   6   9   16.80    3.50
  -7  -6  -9  217.98   11.60
   7   6   9  214.88   12.60
  -8  -6  -9    4.50    2.10
   8   6   9    2.20    2.60
  -9  -6  -9   25.20    4.20
   9   6   9   22.70    4.50
 -10  -6  -9   14.50    3.20
  10   6   9   17.60    3.90
  12  -7  -9   -0.40    9.60
  11  -7  -9   12.90   10.20
   9  -7  -9    0.20    9.50
  -9   7   9    0.10    1.20
   8  -7  -9   42.50    4.60
  -8   7   9   40.50    3.60
  -6   7   9   16.30    7.20
  -6   7   9   19.20    3.90
   5  -7  -9   30.80    3.40
  -5   7   9   29.90    4.00
  -5   7   9   25.60    8.10
   4  -7  -9   85.39    5.90
  -4   7   9  115.09    7.30
   2  -7  -9   38.30    3.70
  -2   7   9   22.50    4.30
   1  -7  -9   51.79    4.10
  -1   7   9   45.70    5.10
   0  -7  -9   30.50    3.40
   0   7   9   30.90    4.40
  -1  -7  -9   31.60    3.70
   1   7   9   37.10    4.70
  -2  -7  -9  147.99    8.40
   2   7   9  147.29    9.20
  -3  -7  -9    4.60    2.00
   3   7   9    1.30    2.40
  -4  -7  -9  202.78   10.80
   4   7   9  206.08   11.80
  -5  -7  -9   31.30    4.10
   5   7   9   26.10    4.80
  -6  -7  -9   16.80    3.00
   6   7   9   15.20    3.60
  -7  -7  -9   43.00    4.70
   7   7   9   35.60    5.50
  -8  -7  -9   55.49    5.40
   8   7   9   50.69    6.30
  -9  -7  -9    0.30    1.90
   9   7   9   -3.10    2.50
  11  -8  -9    2.60    9.40
  10  -8  -9   -5.80    8.70
 -10   8   9   14.70    2.80
   9  -8  -9    1.60   10.20
  -9   8   9    9.00    2.00
   8  -8  -9   10.60   10.90
  -8   8   9    4.30    1.60
  -7   8   9  145.09    9.40
  -7   8   9  137.99    7.80
  -6   8   9    6.30    2.40
   5  -8  -9   42.10    4.00
  -5   8   9   42.10    4.80
   4  -8  -9    9.30    2.20
  -4   8   9    8.00    2.50
   3  -8  -9    0.30    1.50
  -3   8   9    0.30    1.90
   2  -8  -9    5.80    2.00
  -2   8   9    3.50    2.20
   1  -8  -9  269.77   12.90
  -1   8   9  256.47   13.60
   0  -8  -9   25.70    3.60
   0   8   9   19.40    4.00
  -1  -8  -9  105.69    6.60
   1   8   9   94.79    7.20
  -2  -8  -9    7.90    2.30
   2   8   9    7.20    2.70
  -3  -8  -9   -1.30    1.80
   3   8   9    2.60    2.30
  -4  -8  -9   24.30    3.80
   4   8   9   18.80    3.80
  -5  -8  -9  171.48    9.80
   5   8   9  165.38   10.80
  -6  -8  -9    2.90    2.20
   6   8   9    6.90    3.10
  -7  -8  -9   34.50    4.50
   7   8   9   31.70    5.50
  -8  -8  -9    1.50    2.10
   8   8   9    4.30    3.00
 -10   9   9   94.29    6.60
  -9   9   9    5.20    2.00
  -8   9   9   40.10    3.90
  -7   9   9   52.39    4.40
   6  -9  -9    2.40    2.00
   5  -9  -9    2.90    2.00
  -5   9   9    2.60    3.60
   4  -9  -9  184.18   10.00
  -4   9   9  187.18   10.60
   3  -9  -9    2.30    1.80
  -3   9   9   -0.90    2.10
   2  -9  -9  115.79    7.20
  -2   9   9  113.19    7.90
   1  -9  -9   22.00    3.60
  -1   9   9   17.10    3.30
   0  -9  -9   22.20    3.80
   0   9   9   14.70    3.20
  -1  -9  -9   11.90    2.70
   1   9   9   10.70    3.10
  -2  -9  -9  247.28   12.70
   2   9   9  242.58   13.60
  -3  -9  -9   17.70    3.20
   3   9   9   22.90    4.80
  -4  -9  -9   63.49    5.80
   4   9   9   68.39    6.60
  -5  -9  -9    5.50    2.40
   5   9   9    4.80    3.00
  -6  -9  -9   24.50    4.20
   6   9   9   20.00    4.10
  -8  10   9    8.20    2.20
   6 -10  -9   20.70    3.80
   5 -10  -9   35.60    4.50
   4 -10  -9    9.30    2.60
   3 -10  -9    2.50    1.90
   2 -10  -9   -2.30    1.70
  -2  10   9   -1.60    2.20
   1 -10  -9  186.68   10.30
  -1  10   9  187.78   11.10
   0 -10  -9    1.90    2.00
   0  10   9    3.40    2.60
  -1 -10  -9   33.10    4.40
   1  10   9   36.20    5.40
  -2 -10  -9   12.60    3.00
   2  10   9   13.10    3.50
  -3 -10  -9    3.80    2.50
   3  10   9    6.30    3.10
  -4 -10  -9   14.30    3.10
   4  10   9   11.50    3.60
   4 -11  -9   73.39    6.20
   3 -11  -9    0.60    2.00
   2 -11  -9   10.60    2.90
   1 -11  -9    7.10    2.60
   0 -11  -9    3.30    2.30
   0  11   9    4.20    2.80
  -1 -11  -9   27.30    4.40
  -3   9 -10    9.00    2.80
   3  -9  10    4.50    6.20
  -4   9 -10   10.90    2.50
   4  -9  10    9.10    5.60
  -5   9 -10    3.30    2.10
   5  -9  10   12.00    6.00
  11   8 -10   12.40    3.80
  10   8 -10   53.09    6.60
   9   8 -10    6.10    2.90
   8   8 -10   22.60    4.90
   7   8 -10   22.70    4.50
  -1  -8  10   45.50   14.20
   0  -8  10    8.20    5.10
   1  -8  10    9.30    5.40
  -2   8 -10   23.00    4.20
   2  -8  10   17.80    6.10
  -3   8 -10   16.70    2.90
   3  -8  10   14.50    5.80
  -4   8 -10   11.80    2.50
   4  -8  10   12.10    5.80
  -5   8 -10   34.80    4.00
   5  -8  10   34.60    9.90
  -6   8 -10    4.60    2.20
   6  -8  10    3.10    5.60
  -7   8 -10   -2.20    1.80
   7  -8  10   -1.60    5.00
  12   7 -10    6.20    3.10
  11   7 -10    6.30    3.10
  10   7 -10   14.10    3.40
   9   7 -10   12.60    3.20
   8   7 -10    3.60    2.40
   7   7 -10   48.40    5.10
   6   7 -10    7.20    2.30
   5   7 -10    9.40    2.40
  -4  -7  10    0.80    5.00
  -3  -7  10    7.80    5.00
  -2  -7  10   56.09    9.80
  -1  -7  10   58.49    9.60
   0  -7  10    4.80    4.50
   1  -7  10   51.69    9.10
  -2   7 -10   87.49    5.80
   2  -7  10  102.09   10.90
  -3   7 -10    6.80    1.90
   3  -7  10    5.30    4.90
  -4   7 -10   10.40    2.30
   4  -7  10    7.30    5.30
  -5   7 -10   37.30    4.00
   5  -7  10   39.90   10.50
  -6   7 -10   15.00    2.90
   6  -7  10    9.50    5.80
  -7   7 -10   10.60    2.60
   7  -7  10    8.30    6.00
  -8   7 -10   28.20    4.20
   8  -7  10   22.30    7.30
  13   6 -10    2.90    3.00
  12   6 -10   36.10    5.60
  11   6 -10   26.60    4.90
  10   6 -10   44.10    5.40
   9   6 -10    4.90    2.40
   8   6 -10  129.39    8.40
   7   6 -10    3.30    2.30
  -7  -6  10    2.70    4.20
   6   6 -10   72.89    5.60
  -6  -6  10   73.19    9.90
   5   6 -10   21.30    3.80
  -5  -6  10   24.10    7.80
   4   6 -10   49.40    4.70
  -4  -6  10   49.30   10.20
   3   6 -10   19.00    3.20
  -3  -6  10   19.40    5.60
  -2  -6  10    9.90    5.30
  -1  -6  10    0.30    4.00
   0  -6  10   38.50    8.10
  -1   6 -10    7.80    1.70
   1  -6  10    4.40    4.50
  -2   6 -10   14.20    2.60
   2  -6  10   14.40    5.10
  -3   6 -10   13.00    2.60
   3  -6  10    9.80    5.20
  -4   6 -10  113.79    6.80
   4  -6  10  108.49   12.00
  -5   6 -10   10.90    2.30
   5  -6  10   13.30    5.80
  -6   6 -10   25.90    3.80
   6  -6  10   20.80    6.50
  -7   6 -10   34.70    4.10
   7  -6  10   23.20    6.90
  -8   6 -10    4.00    2.20
   8  -6  10    2.90    5.40
  -9   6 -10    3.90    2.40
   9  -6  10    0.30    5.90
  14   5 -10   35.50    6.00
  13   5 -10    0.30    2.50
  12   5 -10   17.20    3.90
  11   5 -10    9.60    3.00
 -11  -5  10   -1.70    7.80
  10   5 -10   68.49    6.10
 -10  -5  10   63.69    8.80
   9   5 -10   25.00    4.30
  -9  -5  10   32.90    9.00
   8   5 -10   36.60    4.60
  -8  -5  10   42.30    8.70
   7   5 -10    0.00    2.10
   6   5 -10   51.39    5.00
  -6  -5  10   46.40    8.50
   5   5 -10  248.38   12.50
  -5  -5  10  252.17   15.80
   4   5 -10    8.90    2.30
  -4  -5  10   18.30    5.80
   3   5 -10   90.19    6.00
  -3  -5  10   94.09   10.30
   2   5 -10  170.18    8.80
  -2  -5  10  168.78   13.70
   1   5 -10   63.59    4.70
  -1  -5  10   54.49    8.90
   0  -5  10   36.60    8.60
  -1   5 -10   68.19    4.40
   1  -5  10   77.69   10.00
  -2   5 -10    3.80    1.50
   2  -5  10    7.60    4.60
  -3   5 -10    6.50    1.70
   3  -5  10    9.40    5.00
  -4   5 -10  165.68    8.70
   4  -5  10  167.08   14.40
  -5   5 -10    0.30    1.50
   5  -5  10    2.50    4.90
  -6   5 -10   24.60    3.40
   6  -5  10   21.40    6.70
  -7   5 -10   32.00    3.90
   7  -5  10   22.80    6.60
  -8   5 -10    3.20    2.10
   8  -5  10    0.90    5.10
  -9   5 -10   40.10    4.60
   9  -5  10   35.40    8.60
 -10   5 -10   14.30    3.20
  10  -5  10   17.70    7.20
  14   4 -10   49.99    6.20
 -13  -4  10   68.09   11.40
  12   4 -10   15.80    3.30
 -12  -4  10   11.10    5.90
  11   4 -10  151.78    9.50
 -11  -4  10  127.09   13.30
  10   4 -10    4.30    2.60
 -10  -4  10    5.90    4.10
   9   4 -10   14.60    3.20
  -9  -4  10   29.40    9.50
   8   4 -10   12.90    2.90
  -8  -4  10   34.60    8.90
   7   4 -10   67.09    5.90
  -7  -4  10   62.69    9.10
   6   4 -10  125.09    7.90
  -6  -4  10  146.19   11.90
   5   4 -10   73.69    5.40
  -5  -4  10   71.39    9.40
   4   4 -10   87.49    5.90
  -4  -4  10   80.69   10.10
   3   4 -10   23.00    3.40
  -3  -4  10   26.30    7.70
   2   4 -10   76.79    5.40
  -2  -4  10   95.69   10.70
   1   4 -10   78.29    5.20
  -1  -4  10   82.29    9.60
   0   4 -10    7.90    1.40
   0   4 -10    6.30    1.70
   0  -4  10    3.50    4.30
  -1   4 -10  374.76   16.90
  -1   4 -10  398.86   16.70
   1  -4  10  365.56   20.80
  -2   4 -10   31.10    2.90
   2  -4  10   37.80    8.60
  -3   4 -10   79.59    5.00
   3  -4  10   79.29   10.60
  -4   4 -10   77.99    5.10
   4  -4  10   65.29   11.10
  -5   4 -10  245.28   12.10
   5  -4  10  251.17   17.30
  -6   4 -10  125.29    7.50
   6  -4  10  132.39   13.20
  -7   4 -10   72.29    5.60
   7  -4  10   87.39   12.30
  -8   4 -10    7.50    2.30
   8  -4  10    9.50    6.30
  -9   4 -10   23.40    4.00
   9  -4  10   24.60    7.60
 -10   4 -10    9.50    2.70
  10  -4  10   14.10    6.90
 -11   4 -10   21.60    4.20
  15   3 -10    5.40    3.30
  15   3 -10    6.60    9.50
  13   3 -10   39.50    5.60
 -13  -3  10   53.49   13.10
  12   3 -10   25.70    5.00
 -12  -3  10   21.90    7.30
  11   3 -10  110.19    7.60
 -11  -3  10   90.99   12.50
  10   3 -10  254.47   13.40
 -10  -3  10  235.18   16.00
   9   3 -10   79.99    6.40
  -9  -3  10   92.09   12.00
   8   3 -10  228.48   12.00
  -8  -3  10  219.28   15.80
   7   3 -10   23.30    4.20
  -7  -3  10   30.90    6.50
   6   3 -10  117.89    7.20
  -6  -3  10  106.69   10.60
   5   3 -10  265.07   13.00
  -5  -3  10  269.07   16.50
   4   3 -10   59.29    4.90
  -4  -3  10   62.39    8.50
   3   3 -10  256.37   12.60
  -3  -3  10  274.97   16.40
   2   3 -10  285.37   13.30
  -2  -3  10  284.37   17.40
   1   3 -10   20.00    3.30
  -1  -3  10   13.90    5.40
   0   3 -10    0.20    0.80
   0  -3  10   -1.50    3.90
  -1   3 -10    2.90    1.10
   1  -3  10   -0.30    1.30
   1  -3  10   -1.50    4.30
  -2   3 -10  117.69    6.30
   2  -3  10  127.49    6.70
   2  -3  10  121.39   11.50
  -3   3 -10  150.58    7.60
   3  -3  10  146.09   13.20
   3  -3  10  151.78    7.80
  -4   3 -10  185.08    9.30
   4  -3  10  190.28   14.90
  -5   3 -10   44.10    4.00
   5  -3  10   49.20    9.50
  -6   3 -10   21.80    3.20
   6  -3  10   20.30    6.30
  -7   3 -10   47.60    4.40
   7  -3  10   56.79   10.40
  -8   3 -10   46.50    4.50
   8  -3  10   46.90   10.20
  -9   3 -10   74.69    5.80
   9  -3  10   65.09   12.00
 -10   3 -10   44.60    5.10
  10  -3  10   47.00   11.80
 -11   3 -10   10.20    3.00
  11  -3  10   10.40    6.70
  15   2 -10   15.80   10.20
  15   2 -10    7.60    3.30
  14   2 -10   89.89    7.70
  13   2 -10   92.69    7.60
 -13  -2  10   94.69   15.20
  12   2 -10   38.30    5.10
 -12  -2  10   46.20    9.30
  11   2 -10   39.90    5.10
 -11  -2  10   29.30    7.50
  10   2 -10   35.20    5.00
 -10  -2  10   28.40    8.80
   9   2 -10   14.10    3.00
  -9  -2  10   19.90    6.00
   8   2 -10   53.99    5.10
  -8  -2  10   52.59   10.60
   7   2 -10   24.50    4.00
  -7  -2  10   38.00    9.40
   6   2 -10   76.99    5.70
  -6  -2  10   86.39   10.00
   5   2 -10  373.56   17.40
  -5  -2  10  385.26   21.00
   4   2 -10  103.69    6.60
  -4  -2  10  122.89   11.10
   3   2 -10   36.40    3.90
  -3  -2  10   48.50    8.70
  -2  -2  10   61.09    8.20
  -1  -2  10   81.59    5.20
  -1  -2  10   80.59    9.70
   0   2 -10  240.68   10.90
   0  -2  10  245.48   15.60
   0  -2  10  263.67   12.00
  -1   2 -10  239.38   10.90
   1  -2  10  245.98   15.40
  -2   2 -10    5.60    1.30
   2  -2  10    3.20    1.70
  -3   2 -10    6.60    1.50
   3  -2  10    8.10    1.90
   3  -2  10    5.00    4.80
  -4   2 -10   60.69    4.40
   4  -2  10   63.79    4.60
   4  -2  10   64.79   10.70
  -6   2 -10  157.48    8.70
   6  -2  10  165.18   14.00
  -7   2 -10  159.58    8.90
   7  -2  10  165.58   14.30
  -8   2 -10    5.60    2.20
   8  -2  10    6.10    5.40
  -9   2 -10   23.40    3.70
   9  -2  10   25.20    7.80
 -10   2 -10   11.00    2.80
  10  -2  10   11.70    6.40
 -11   2 -10   11.30    3.10
  11  -2  10   15.40    6.70
  15   1 -10    0.00   10.30
  15   1 -10    4.70    2.90
  14   1 -10   14.30    3.40
 -13  -1  10   37.00   12.00
  12   1 -10   26.20    4.70
 -12  -1  10   11.70    8.10
  11   1 -10  232.28   12.40
 -11  -1  10  216.18   18.00
  10   1 -10   19.00    4.20
 -10  -1  10   14.50    5.40
   9   1 -10   48.70    5.10
  -9  -1  10   44.00    8.90
  -8  -1  10   49.00   10.50
   5   1 -10   82.89    5.70
  -5  -1  10   93.59   10.30
   4   1 -10  111.49    6.70
  -4  -1  10  101.89   10.20
  -3  -1  10  159.48   12.20
  -2  -1  10  499.35   24.90
  -2  -1  10  491.65   22.00
   1   1 -10   -0.50    0.60
  -1  -1  10    2.00    1.40
  -1  -1  10    0.30    4.00
   0   1 -10   57.89    3.20
   0  -1  10   51.09    4.60
   0  -1  10   61.99    8.60
  -1   1 -10  151.08    7.20
   1  -1  10  154.28   12.00
   1  -1  10  150.98    8.10
  -2   1 -10   32.30    2.60
   2  -1  10   32.20    7.60
   2  -1  10   33.30    3.60
  -3   1 -10  246.78   11.30
   3  -1  10  244.08   11.90
   3  -1  10  240.68   16.70
  -4   1 -10  154.98    8.20
   4  -1  10  164.58   13.50
   4  -1  10  166.88    8.70
  -5   1 -10   18.60    2.80
   5  -1  10   15.30    5.60
   5  -1  10   14.50    3.10
  -6   1 -10   55.59    4.60
   6  -1  10   57.99    4.90
   6  -1  10   57.89    9.60
  -7   1 -10   15.60    3.00
   7  -1  10   18.40    3.60
   7  -1  10   11.60    5.70
  -8   1 -10    4.10    2.10
   8  -1  10    3.80    5.00
  -9   1 -10   69.19    5.60
   9  -1  10   68.89   11.30
 -10   1 -10   86.19    6.50
  10  -1  10   82.39   12.20
 -11   1 -10   13.60    3.10
  11  -1  10   12.70    6.20
 -12   1 -10   11.40    3.20
  15   0 -10   -3.40   10.00
  15   0 -10    2.70    2.70
  14   0 -10   70.39    6.70
  13   0 -10   91.19    7.60
  12   0 -10    2.60    2.40
 -12   0  10  -11.00    7.10
  11   0 -10    3.80    2.30
 -11   0  10    5.20    5.10
  10   0 -10    9.40    2.60
 -10   0  10   -4.20    4.60
   9   0 -10    8.90    2.50
  -9   0  10    9.80    4.70
   8   0 -10  143.49    8.60
  -8   0  10  150.38   13.60
   7   0 -10    4.10    2.10
  -7   0  10    9.40    5.70
   6   0 -10    9.00    2.20
  -6   0  10    8.00    5.90
   5   0 -10   79.39    5.60
  -5   0  10   80.59   11.80
  -4   0  10  280.07   16.90
  -3   0  10  292.07   14.10
  -3   0  10  299.57   17.10
  -2   0  10  573.34   24.90
  -2   0  10  556.94   27.60
   1   0 -10   74.49    3.80
  -1   0  10   70.19    5.00
  -1   0  10   85.19    9.30
   0   0 -10  139.49    6.70
   0   0  10  146.99    8.00
   0   0  10  148.29   11.60
  -1   0 -10  500.75   20.00
   1   0  10  456.95   20.90
   1   0  10  442.16   23.70
  -2   0 -10   58.69    3.80
   2   0  10   62.29    8.70
   2   0  10   58.89    4.60
  -3   0 -10   61.19    4.10
   3   0  10   57.19    4.70
   3   0  10   64.89    8.60
  -4   0 -10  398.66   17.90
   4   0  10  401.46   22.40
   4   0  10  406.66   18.50
  -5   0 -10   29.30    3.40
   5   0  10   49.20    9.20
   5   0  10   31.50    3.80
  -6   0 -10   59.69    4.80
   6   0  10   69.39    5.40
   6   0  10   65.89   10.00
  -7   0 -10  131.09    7.60
   7   0  10  123.59    8.00
   7   0  10  134.19   12.20
  -8   0 -10   77.29    5.90
   8   0  10   84.39    6.30
   8   0  10   93.19   11.00
  -9   0 -10  119.59    8.10
   9   0  10  144.39    8.70
   9   0  10  135.09   13.30
 -10   0 -10   88.79    6.70
  10   0  10   81.69   11.60
 -11   0 -10   -2.20    2.20
  11   0  10    0.00    5.20
 -12   0 -10   15.30    3.70
  15  -1 -10   12.10   10.70
  15  -1 -10    2.20    2.50
  14  -1 -10   12.90    3.40
  12  -1 -10   22.80    4.10
 -12   1  10    9.50    8.50
  11  -1 -10  236.68   12.80
 -11   1  10  243.78   19.10
  10  -1 -10   21.30    4.20
 -10   1  10   10.70    6.20
   9  -1 -10   44.10    4.90
  -9   1  10   50.99    9.30
   8  -1 -10   16.20    3.60
  -8   1  10   14.40    4.90
   7  -1 -10   82.09    6.00
   6  -1 -10  101.19    6.70
  -5   1  10   72.39   11.10
  -4   1  10  106.19   10.70
  -3   1  10  170.68   12.80
  -3   1  10  144.69    8.50
   2  -1 -10  516.45   21.90
  -2   1  10  537.35   23.40
  -2   1  10  525.95   26.40
   1  -1 -10   -0.40    0.80
  -1   1  10    1.10    1.70
  -1   1  10    0.30    3.80
   0  -1 -10   78.79    4.00
   0   1  10   63.29    5.20
   0   1  10   68.09    9.30
  -1  -1 -10  155.28    7.50
   1   1  10  156.68   11.80
   1   1  10  158.18    8.60
  -2  -1 -10   35.30    2.90
   2   1  10   29.20    3.60
   2   1  10   32.70    7.20
  -3  -1 -10  242.28   11.30
   3   1  10  236.58   15.00
   3   1  10  243.28   12.10
  -4  -1 -10  163.78    8.30
   4   1  10  156.48   12.20
   4   1  10  166.88    9.20
  -5  -1 -10   19.70    2.80
   5   1  10   15.90    3.60
   5   1  10   11.60    4.70
  -6  -1 -10   53.59    4.50
   6   1  10   57.89    9.40
   6   1  10   53.89    5.10
  -7  -1 -10   14.70    2.60
   7   1  10   10.10    5.10
   7   1  10   20.80    3.70
  -8  -1 -10    4.30    2.20
   8   1  10    2.50    4.60
   8   1  10    4.80    2.40
  -9  -1 -10   67.29    5.80
   9   1  10   59.19    5.90
   9   1  10   65.69   10.00
 -10  -1 -10   81.89    6.50
  10   1  10   82.19   11.80
  10   1  10   85.59    6.80
 -11  -1 -10   10.40    3.00
  11   1  10    7.10    5.50
  11   1  10   10.30    3.10
 -12  -1 -10   11.00    3.20
  15  -2 -10    4.40    2.70
  15  -2 -10   -9.00    8.70
  13  -2 -10   85.39    6.90
  12  -2 -10   43.50    5.10
 -12   2  10   56.99   12.20
  11  -2 -10   33.80    4.70
 -11   2  10   50.29   13.80
  10  -2 -10   36.40    4.60
 -10   2  10   39.10   11.40
   9  -2 -10   15.50    3.10
  -9   2  10   21.40    6.30
   8  -2 -10   50.09    4.90
  -8   2  10   48.50    9.30
   7  -2 -10   28.00    3.80
  -7   2  10   23.10    6.60
   6  -2 -10   65.89    5.50
  -6   2  10   71.39   10.50
  -5   2  10  383.56   18.20
  -5   2  10  397.36   22.30
  -4   2  10  102.59    7.10
  -4   2  10  145.59   12.10
   3  -2 -10   35.70    2.40
  -3   2  10   36.70    4.10
  -3   2  10   44.10    9.30
   2  -2 -10   57.59    3.30
  -2   2  10   59.89    9.40
  -2   2  10   55.09    4.90
   1  -2 -10   74.59    4.10
  -1   2  10   79.29    5.60
   0  -2 -10  233.68   10.60
   0   2  10  241.88   12.00
   0   2  10  234.78   14.60
  -1  -2 -10  239.98   11.00
   1   2  10  238.78   15.10
   1   2  10  240.98   12.10
  -2  -2 -10   11.90    2.20
   2   2  10    5.00    2.10
  -3  -2 -10    6.80    1.70
   3   2  10    5.20    2.00
   3   2  10    6.70    4.10
  -4  -2 -10   62.49    4.50
   4   2  10   65.49    5.40
   4   2  10   59.29    8.00
  -5  -2 -10   29.90    3.30
   5   2  10   33.20    8.00
   5   2  10   34.50    4.30
  -6  -2 -10  142.29    8.40
   6   2  10  167.88   13.00
   6   2  10  154.08    9.20
  -7  -2 -10  157.58    8.60
   7   2  10  143.79   12.30
   7   2  10  144.09    9.20
  -8  -2 -10    6.40    2.30
   8   2  10    5.70    2.60
   8   2  10    4.90    4.40
  -9  -2 -10   18.70    3.70
   9   2  10   18.30    3.60
   9   2  10   21.50    6.10
 -10  -2 -10    5.00    2.50
  10   2  10    4.30    2.70
  10   2  10    7.60    5.80
 -11  -2 -10   13.30    3.20
  11   2  10   18.20    3.70
  11   2  10   15.80    6.20
  15  -3 -10   -5.50    8.90
  15  -3 -10   10.70    3.20
  14  -3 -10    8.80    9.60
  14  -3 -10    7.40    2.90
  13  -3 -10   38.80    5.00
  11  -3 -10  111.29    7.70
 -11   3  10   99.69   16.00
  10  -3 -10  261.97   13.70
 -10   3  10  270.57   19.40
   9  -3 -10   66.99    5.80
  -9   3  10   46.70   13.10
   8  -3 -10  217.88   11.60
  -8   3  10  226.98   16.60
   7  -3 -10   24.90    3.90
  -7   3  10   40.30    8.90
  -6   3  10  101.09   12.10
  -5   3  10  268.47   13.40
   4  -3 -10   58.59    3.60
  -4   3  10   52.09    5.00
  -4   3  10   83.99   11.60
   3  -3 -10  267.77   11.70
  -3   3  10  263.97   13.10
  -3   3  10  259.67   16.90
   2  -3 -10  304.57   13.40
  -2   3  10  307.67   18.20
  -2   3  10  306.37   14.80
   1  -3 -10   14.40    2.00
  -1   3  10   17.00    5.10
   0  -3 -10    0.70    1.10
   0   3  10    1.90    1.80
   0   3  10   -0.30    3.70
  -1  -3 -10    1.20    1.10
   1   3  10   -0.80    1.80
   1   3  10   -3.10    3.90
  -2  -3 -10  110.49    6.20
   2   3  10  122.59   10.60
   2   3  10  121.69    7.50
  -3  -3 -10  147.79    7.70
   3   3  10  150.28    8.90
   3   3  10  150.08   11.70
  -4  -3 -10  178.18    9.10
   4   3  10  181.48   10.30
   4   3  10  180.98   12.80
  -5  -3 -10   42.50    4.10
   5   3  10   45.20    5.00
   5   3  10   44.20    8.00
  -6  -3 -10   18.90    3.20
   6   3  10   18.70    5.10
   6   3  10   21.40    4.40
  -7  -3 -10   44.30    4.50
   7   3  10   43.70    8.40
   7   3  10   44.70    5.50
  -8  -3 -10   36.90    4.40
   8   3  10   38.90    5.20
   8   3  10   35.50    8.90
  -9  -3 -10   71.89    5.80
   9   3  10   71.29   10.20
   9   3  10   67.39    6.50
 -10  -3 -10   45.80    5.30
  10   3  10   46.60    5.70
 -11  -3 -10    7.90    2.90
  11   3  10    9.30    3.30
  14  -4 -10   45.50    5.50
  14  -4 -10   -0.90   10.50
  13  -4 -10   18.30    3.40
  13  -4 -10   -1.70    9.10
  12  -4 -10   12.10    3.10
  11  -4 -10  166.18   10.50
 -11   4  10  213.38   15.40
  10  -4 -10    5.20    2.30
 -10   4  10   -3.10    7.10
   9  -4 -10   13.50    2.80
  -9   4  10   16.80    5.70
   8  -4 -10   11.30    2.60
  -8   4  10    6.00    5.70
   7  -4 -10   55.29    5.30
  -7   4  10   82.59   10.20
  -6   4  10  134.49    8.20
  -6   4  10  135.49   12.30
   5  -4 -10   70.49    4.40
  -5   4  10   76.89   11.10
  -5   4  10   68.09    5.60
   4  -4 -10   83.69    4.70
  -4   4  10   80.29    6.10
  -4   4  10   85.69   11.30
   3  -4 -10   32.60    2.80
  -3   4  10   35.10    4.40
  -3   4  10   27.30    5.70
   2  -4 -10   76.19    4.50
  -2   4  10   69.99    5.80
  -2   4  10   75.99   10.00
   1  -4 -10  103.09    5.30
  -1   4  10   74.89    6.20
  -1   4  10   87.39   10.00
   0  -4 -10    4.60    1.50
   0   4  10    3.50    2.30
   0   4  10    8.80    4.40
  -1  -4 -10  369.06   16.70
   1   4  10  375.56   20.10
   1   4  10  376.66   17.80
  -2  -4 -10   31.50    3.20
   2   4  10   31.40    4.40
   2   4  10   28.60    8.00
  -3  -4 -10   71.99    4.90
   3   4  10   70.19    9.20
   3   4  10   71.89    6.00
  -4  -4 -10   61.59    4.60
   4   4  10   65.99    5.90
   4   4  10   70.49    8.70
  -5  -4 -10  214.28   11.30
   5   4  10  238.78   15.10
   5   4  10  229.68   12.60
  -6  -4 -10  117.79    7.00
   6   4  10  113.79   10.80
   6   4  10  108.59    8.10
  -7  -4 -10   82.19    5.80
   7   4  10   70.79   15.70
   7   4  10   70.79    6.80
  -8  -4 -10    7.70    2.40
   8   4  10    6.30    2.90
  -9  -4 -10   23.80    4.10
   9   4  10   24.70    4.90
 -10  -4 -10   12.70    3.10
  10   4  10   10.10    3.40
 -11  -4 -10   14.00    3.20
  11   4  10   13.30    3.80
  14  -5 -10    1.00    9.40
  13  -5 -10    0.20   10.10
  13  -5 -10    1.40    2.30
  12  -5 -10    5.20   10.00
  12  -5 -10   19.80    4.20
  11  -5 -10    8.50    2.70
  10  -5 -10   69.89    6.10
 -10   5  10  105.59   12.00
   9  -5 -10   25.50    3.90
  -9   5  10   24.10    9.00
   8  -5 -10   40.20    4.60
  -8   5  10   47.20   10.10
  -7   5  10    1.40    4.80
   6  -5 -10   46.80    4.40
  -6   5  10   46.70    8.70
  -6   5  10   55.49    5.00
   5  -5 -10  256.67   11.70
  -5   5  10  240.98   12.90
  -5   5  10  258.87   16.80
   4  -5 -10   12.20    1.90
  -4   5  10   29.20    9.40
  -4   5  10   12.00    2.70
   3  -5 -10   92.69    5.30
  -3   5  10   89.69   10.90
  -3   5  10   88.69    6.50
   2  -5 -10  162.28    8.10
  -2   5  10  157.58    9.30
  -2   5  10  160.08   12.10
   1  -5 -10   63.09    4.30
  -1   5  10   57.39    8.80
  -1   5  10   55.49    5.30
   0  -5 -10   35.10    3.40
   0   5  10   25.70    8.20
   0   5  10   35.30    4.50
  -1  -5 -10   69.99    4.60
   1   5  10   61.99    5.60
   1   5  10   58.89    8.40
  -2  -5 -10    7.50    2.00
   2   5  10    7.90    2.60
   2   5  10   10.50    4.30
  -3  -5 -10    7.80    2.00
   3   5  10    9.80    4.60
   3   5  10    4.50    2.50
  -4  -5 -10  155.88    8.70
   4   5  10  168.48   10.00
  -5  -5 -10    1.30    1.70
   5   5  10    2.10    2.30
  -6  -5 -10   25.20    3.60
   6   5  10   17.40    3.50
  -7  -5 -10   27.60    3.70
   7   5  10   25.30    5.00
  -8  -5 -10    2.30    2.10
   8   5  10    1.10    2.60
  -9  -5 -10   37.80    4.90
   9   5  10   35.90    5.60
 -10  -5 -10   18.30    3.50
  10   5  10   14.20    3.90
  13  -6 -10    0.20    9.70
  12  -6 -10   18.00   10.70
  11  -6 -10    2.90    9.70
  11  -6 -10   29.40    4.40
  10  -6 -10   43.00    4.80
   8  -6 -10  133.99    7.90
  -8   6  10   79.99   16.30
  -7   6  10    6.30    4.70
  -7   6  10    2.80    1.40
  -7   6  10    6.20    2.40
   6  -6 -10   69.99    4.70
  -6   6  10   69.39    5.90
  -6   6  10   81.99   11.20
   5  -6 -10   23.80    2.90
  -5   6  10   28.80    5.20
  -5   6  10   22.80    5.90
   4  -6 -10   53.29    4.10
  -4   6  10   51.09    5.10
  -4   6  10   67.09    9.70
   3  -6 -10   16.20    2.80
  -3   6  10   14.20    3.00
  -3   6  10   19.60    5.40
   2  -6 -10   10.50    2.10
  -2   6  10   16.60    5.40
  -2   6  10    8.30    2.60
   1  -6 -10   -1.60    1.30
  -1   6  10    1.70    3.70
  -1   6  10   -0.80    2.00
   0  -6 -10   35.00    3.70
   0   6  10   26.50    7.40
   0   6  10   39.30    4.60
  -1  -6 -10    5.20    1.90
   1   6  10    9.40    2.70
  -2  -6 -10   12.10    2.40
   2   6  10   12.50    3.10
  -3  -6 -10    8.60    2.20
   3   6  10    8.30    2.80
  -4  -6 -10  102.69    6.60
   4   6  10  105.79    7.90
  -5  -6 -10    9.70    2.40
   5   6  10   10.50    3.20
  -6  -6 -10   23.20    3.60
   6   6  10   19.40    4.00
  -7  -6 -10   36.90    4.20
   7   6  10   29.00    5.20
  -8  -6 -10    2.60    2.20
   8   6  10    3.10    3.00
  -9  -6 -10    3.00    2.40
   9   6  10   -1.00    2.60
  12  -7 -10   -6.00    9.20
  11  -7 -10   -3.50    8.90
  10  -7 -10    7.50    9.50
   9  -7 -10   12.70    2.70
  -7   7  10   54.69   10.50
  -7   7  10   45.80    5.20
   6  -7 -10    6.30    1.90
  -6   7  10    3.70    4.80
  -6   7  10    8.70    2.60
   5  -7 -10   10.50    2.20
  -5   7  10    5.80    5.10
  -5   7  10    4.10    2.40
   4  -7 -10    5.40    1.90
  -4   7  10   -0.20    4.70
  -4   7  10    1.30    2.10
   3  -7 -10    6.10    2.00
  -3   7  10    8.70    2.60
   2  -7 -10   39.30    3.80
  -2   7  10   42.70    4.90
   1  -7 -10   60.29    4.80
  -1   7  10   58.49    5.60
   0  -7 -10    5.80    2.00
   0   7  10    5.30    2.40
  -1  -7 -10   39.50    4.20
   1   7  10   44.60    5.20
  -2  -7 -10   86.99    5.90
   2   7  10   85.39    7.10
  -3  -7 -10    8.80    2.30
   3   7  10    4.90    2.60
  -4  -7 -10    4.90    2.20
   4   7  10    7.70    2.90
  -5  -7 -10   45.60    4.70
   5   7  10   35.80    5.40
  -6  -7 -10    9.90    2.60
   6   7  10   15.80    3.80
  -7  -7 -10   12.30    3.00
   7   7  10   14.80    3.90
  -8  -7 -10   24.80    4.00
   8   7  10   19.40    4.30
  11  -8 -10  138.89   18.70
  10  -8 -10    4.60    9.60
   9  -8 -10    6.10   10.10
   8  -8 -10    3.40   10.50
  -8   8  10   16.90    3.40
   6  -8 -10   16.60    3.30
  -6   8  10   22.20    4.20
   5  -8 -10    9.20    2.30
  -5   8  10    6.60    2.60
   4  -8 -10  178.38    9.40
  -4   8  10  169.68   10.20
   3  -8 -10   -1.70    1.50
  -3   8  10    1.20    2.30
   2  -8 -10   19.90    3.20
  -2   8  10   20.50    4.20
   1  -8 -10   68.09    5.20
  -1   8  10   67.59    6.20
   0  -8 -10    9.80    2.40
   0   8  10   11.80    3.00
  -1  -8 -10    6.00    2.30
   1   8  10    7.40    2.70
  -2  -8 -10   18.10    3.60
   2   8  10   14.60    3.40
  -3  -8 -10   11.80    2.70
   3   8  10   16.40    3.60
  -4  -8 -10   13.60    2.80
   4   8  10   10.00    3.30
  -5  -8 -10   33.00    4.30
   5   8  10   30.20    5.60
  -6  -8 -10    5.60    2.50
   6   8  10    1.10    2.60
  -7  -8 -10    1.70    2.10
   7   8  10    1.40    2.70
   7  -9 -10   22.50    3.90
   6  -9 -10   45.40    4.70
   5  -9 -10    6.30    2.20
  -5   9  10    5.70    2.70
   4  -9 -10   99.99    6.60
  -4   9  10   89.29    7.20
   3  -9 -10   27.20    3.80
  -3   9  10   24.90    4.80
   2  -9 -10    0.70    1.80
  -2   9  10   -1.40    2.30
   1  -9 -10   36.10    4.20
  -1   9  10   42.70    5.40
   0  -9 -10    4.60    2.20
   0   9  10    8.00    2.90
  -1  -9 -10    4.40    2.30
   1   9  10    5.10    2.70
  -2  -9 -10   12.80    2.90
   2   9  10   13.90    3.50
  -3  -9 -10    6.50    2.50
   3   9  10    4.90    3.00
  -4  -9 -10    9.70    2.70
   4   9  10    7.40    3.20
  -5  -9 -10    7.00    2.80
   5   9  10    6.60    3.10
   7 -10 -10    8.00    2.70
   6 -10 -10   33.40    4.60
   5 -10 -10    8.30    2.40
   4 -10 -10    4.30    2.30
   3 -10 -10   87.89    6.40
  -3  10  10   83.09    7.20
   2 -10 -10   38.70    4.50
  -2  10  10   44.10    5.70
   1 -10 -10    1.20    2.00
  -1  10  10   -1.10    2.30
   0 -10 -10    3.50    2.30
   0  10  10    5.00    2.80
  -1 -10 -10    1.20    2.20
   1  10  10    1.60    2.70
  -2 -10 -10    8.90    2.80
   2  10  10    7.90    3.20
  -3 -10 -10   52.39    5.50
   3  10  10   52.69    6.40
   3  -9  11   41.40   10.70
   4  -9  11   33.80   10.30
  10   8 -11    9.70    3.50
   9   8 -11   16.70    3.60
   8   8 -11   31.90    5.10
  -1  -8  11    8.50    5.60
   0  -8  11   98.59   12.10
   1  -8  11   43.90    9.90
   2  -8  11  100.19   12.10
   3  -8  11    9.80    5.80
   4  -8  11    3.30    5.40
  -5   8 -11    3.80    2.30
   5  -8  11    3.10    5.60
  -6   8 -11   68.59    5.90
   6  -8  11   66.29   12.20
  11   7 -11   13.00    3.70
  10   7 -11    9.40    3.20
   9   7 -11  106.09    7.90
   8   7 -11   51.89    5.70
   7   7 -11   55.99    5.50
   6   7 -11    1.70    2.00
  -4  -7  11    4.10    5.50
  -3  -7  11   80.09   11.10
  -2  -7  11   34.10    9.70
  -1  -7  11   58.89    9.80
   0  -7  11   54.59   10.00
   1  -7  11   15.40    5.70
   2  -7  11    2.90    5.00
   3  -7  11  109.49   12.50
  -4   7 -11   39.00    4.70
   4  -7  11   47.80   11.10
  -5   7 -11   24.30    3.50
   5  -7  11   37.00   10.60
  -6   7 -11   13.60    2.80
   6  -7  11   12.70    6.50
  -7   7 -11    4.30    2.20
   7  -7  11    0.70    5.60
  13   6 -11    2.50    3.00
  12   6 -11   75.69    7.20
  11   6 -11    0.90    2.70
  10   6 -11    3.20    2.60
   9   6 -11   58.49    5.80
   8   6 -11   77.19    6.70
  -8  -6  11   97.79   15.80
   7   6 -11    1.40    2.10
  -7  -6  11    3.50    4.90
   6   6 -11  169.38    9.70
  -6  -6  11  170.08   13.30
   5   6 -11    3.20    2.10
  -5  -6  11    6.30    4.70
   4   6 -11   -0.10    1.80
  -4  -6  11   -1.00    5.00
  -3  -6  11   97.79   11.40
  -2  -6  11   75.19   10.60
  -1  -6  11    5.70    4.60
   0  -6  11  482.05   26.10
   1  -6  11   -0.40    4.40
   2  -6  11    2.70    4.90
  -3   6 -11  130.19    8.80
   3  -6  11  136.19   13.00
  -4   6 -11  101.79    6.40
   4  -6  11   99.19   12.00
  -5   6 -11   17.70    3.10
   5  -6  11   23.70    6.70
  -6   6 -11  116.09    7.20
   6  -6  11  103.79   13.40
  -7   6 -11    8.70    2.40
   7  -6  11    9.30    6.20
  -8   6 -11   -2.80    1.90
   8  -6  11    0.60    5.50
  13   5 -11    3.30    2.90
  12   5 -11    4.90    2.90
  11   5 -11   58.09    6.10
 -11  -5  11   43.80   10.50
  10   5 -11   20.60    4.50
 -10  -5  11   46.20    9.00
   9   5 -11  188.88   11.10
  -9  -5  11  201.08   15.10
   8   5 -11   47.30    5.20
  -8  -5  11   42.80   10.00
   7   5 -11    8.20    2.70
  -7  -5  11   14.20    5.30
   6   5 -11   51.79    5.40
  -6  -5  11   65.39    9.80
   5   5 -11  137.49    8.40
  -5  -5  11  151.88   12.20
   4   5 -11   22.70    3.80
  -4  -5  11   21.80    6.30
   3   5 -11  409.56   18.70
  -3  -5  11  407.86   22.60
   2   5 -11    8.60    2.10
  -2  -5  11    5.20    5.00
   1   5 -11   35.90    4.80
  -1  -5  11   54.89    9.90
   0  -5  11   39.20    9.40
   1  -5  11  162.08   13.60
   2  -5  11   48.50    9.50
  -3   5 -11  297.17   13.80
   3  -5  11  284.57   19.00
  -4   5 -11    6.20    1.80
   4  -5  11    4.50    4.90
  -5   5 -11   30.50    3.60
   5  -5  11   25.60    6.80
  -6   5 -11  167.38    9.50
   6  -5  11  179.48   15.50
  -7   5 -11   74.99    5.70
   7  -5  11   69.49   12.00
  -8   5 -11    6.20    2.30
   8  -5  11    4.40    6.20
  -9   5 -11   12.50    2.90
   9  -5  11   13.10    6.50
  13   4 -11    6.90    3.10
 -13  -4  11   -5.60    7.10
  12   4 -11   53.59    6.30
 -12  -4  11   75.99   12.40
  11   4 -11    8.00    3.00
 -11  -4  11    2.00    5.20
  10   4 -11   44.30    5.70
 -10  -4  11   61.19    9.90
   9   4 -11   79.19    6.50
  -9  -4  11   76.79   10.80
   8   4 -11   23.70    4.20
  -8  -4  11   17.40    6.10
   7   4 -11   38.70    4.60
  -7  -4  11   34.20    9.40
   6   4 -11  139.19    8.20
  -6  -4  11  126.79   12.30
   5   4 -11   21.80    3.80
  -5  -4  11   28.90    7.70
   4   4 -11   17.90    3.70
  -4  -4  11    9.30    5.30
   3   4 -11   31.10    3.80
  -3  -4  11   32.60    8.90
   2   4 -11   18.90    3.00
  -2  -4  11   23.30    5.90
   1   4 -11   11.60    2.30
  -1  -4  11   15.00    5.30
   0   4 -11  311.77   14.90
   0  -4  11  341.77   19.60
  -1   4 -11   67.79    5.10
   1  -4  11   64.29   10.00
  -2   4 -11    9.20    1.90
   2  -4  11   10.40    5.30
  -3   4 -11    8.70    1.90
   3  -4  11   10.70    5.60
  -4   4 -11    7.80    1.90
   4  -4  11    5.50    5.10
  -5   4 -11   50.09    4.30
   5  -4  11   54.59   10.20
  -6   4 -11   76.99    5.50
   6  -4  11   71.09   11.50
  -7   4 -11   15.70    2.80
   7  -4  11   19.10    6.70
  -8   4 -11   30.80    4.20
   8  -4  11   35.70   10.70
  -9   4 -11   16.20    3.10
   9  -4  11   16.80    7.10
 -10   4 -11   12.60    3.10
  10  -4  11    8.90    6.60
  13   3 -11   33.10    5.40
 -13  -3  11   31.10   10.00
 -12  -3  11   41.90   13.10
  11   3 -11   33.60    5.10
 -11  -3  11   29.10    6.90
  10   3 -11   25.20    4.70
 -10  -3  11   42.40    9.60
   9   3 -11   60.59    5.80
  -9  -3  11   72.59   11.00
   8   3 -11    1.60    2.20
  -8  -3  11    2.20    5.20
   7   3 -11   79.09    6.20
  -7  -3  11   79.89   10.60
   6   3 -11  101.79    7.00
  -6  -3  11   93.29   10.70
   5   3 -11    2.80    2.00
  -5  -3  11    4.20    4.30
   4   3 -11    0.70    1.80
  -4  -3  11    1.70    4.60
   3   3 -11   74.49    5.50
  -3  -3  11   86.89   10.80
   2   3 -11  205.58   10.70
  -2  -3  11  229.98   15.70
   1   3 -11   16.70    3.40
  -1  -3  11   17.70    5.50
   0  -3  11   11.90    5.00
   1  -3  11    7.10    4.80
   1  -3  11    8.60    1.90
  -2   3 -11    6.90    1.50
   2  -3  11    9.40    4.90
   2  -3  11    7.70    1.90
  -3   3 -11    3.60    1.40
   3  -3  11    4.90    4.60
  -4   3 -11   27.70    3.10
   4  -3  11   35.90   10.50
  -5   3 -11   60.29    4.70
   5  -3  11   69.69   10.90
  -6   3 -11   47.50    4.50
   6  -3  11   66.89   11.70
  -7   3 -11   36.50    4.20
   7  -3  11   37.20    9.80
  -8   3 -11   58.79    5.10
   8  -3  11   38.60   11.60
  -9   3 -11   17.40    3.20
   9  -3  11   25.60    7.60
 -10   3 -11    8.20    2.70
  10  -3  11    3.60    6.20
  15   2 -11    3.60    3.00
  13   2 -11   17.90    3.70
 -13  -2  11    2.20    9.40
  12   2 -11   30.00    5.20
 -12  -2  11   57.29   11.50
  11   2 -11   27.30    4.70
 -11  -2  11   23.90    6.90
  10   2 -11   57.49    5.80
 -10  -2  11   76.49   10.70
   9   2 -11   47.70    5.50
  -9  -2  11   65.19   12.20
   8   2 -11    0.20    1.90
  -8  -2  11   -0.10    4.90
   7   2 -11   32.10    4.60
  -7  -2  11   35.10    9.50
   6   2 -11   26.00    4.10
  -6  -2  11   18.90    5.40
   5   2 -11  111.29    6.90
  -5  -2  11  106.09   11.10
   4   2 -11  242.28   12.00
  -4  -2  11  234.28   15.70
   3   2 -11   29.80    3.80
  -3  -2  11   15.60    5.20
  -2  -2  11    3.50    4.50
  -1  -2  11   23.60    3.40
  -1  -2  11   19.10    5.70
   0  -2  11   93.79    6.00
   0  -2  11   97.49   10.60
  -1   2 -11   77.99    5.00
   1  -2  11   75.59    5.20
  -2   2 -11  127.89    6.50
   2  -2  11  124.19    7.20
   2  -2  11  124.59   11.50
  -3   2 -11   94.19    5.40
   3  -2  11   96.09    6.00
[truncated: 1,365,306 more chars]
